# Supplementary material for: Complete genome sequence of fish-pathogenic Aeromonas hydrophila HX-3 and a comparative analysis: insights into virulence factors and quorum sensing
Source: Sci Rep. 2020 Sep 23;10:15479. doi: 10.1038/s41598-020-72484-8 (PMC7512022; doi:10.1038/s41598-020-72484-8)
Supplement: Supplementary file 2 — Supplementary Information 2. [file 41598_2020_72484_MOESM2_ESM.xlsx]

## Sheet: ANI values
ANI values among the Aeromonas strains
Strains (GenBank assembly accession)	1	2	3	4	5	6	7	8	9	10	11	12	13	14	15	16	17	18	19	20	21	22	23	24	25	26
1:A.schubertii_WL1483 (GCA_001447335.1)	X	78.14	79.77	80.09	80.04	80.07	80.02	80.01	80.01	80.01	79.78	79.8	79.83	79.04	79.28	79.71	79.6	78.99	79.36	79.33	79.26	79.57	79.99	79.64	79.38	79.44
2:A.molluscorum (GCA_000388115.1)	78.27	X	84.92	81.62	81.56	81.57	81.59	81.58	81.58	81.65	81.63	81.58	81.12	80.7	80.93	80.93	81.01	81.53	81.47	82.03	81.98	81.92	81.41	82.09	81.72	81.75
3:A.bivalvium_CECT_7113 (GCA_000819765.1)	79.51	84.79	X	83.67	83.57	83.54	83.54	83.57	83.57	83.71	83.48	83.52	82.63	81.7	82.31	82.23	82.44	82.37	82.54	83.4	83.01	84.55	84.07	83.37	83.02	83.11
4:A.dhakensis_KN-Mc-6U21 (GCA_002285935.1)	80.16	81.39	83.86	X	93.15	93.11	93.06	93.08	93.08	93.14	93.07	93.17	86.17	84.72	85.67	85.83	85.73	86.21	86.93	88.01	87.58	86.39	87	85.81	85.46	85.51
5:A.hydrophila_NJ-35 (GCA_001019645.1)	79.92	81.47	83.74	93.07	X	99.82	99.83	99.83	99.83	96.84	96.71	96.79	85.58	84.94	85.75	86.04	85.82	86.61	87.1	88.53	87.92	86.57	86.75	85.94	85.49	85.44
6:A.hydrophila_D4 (GCA_001518775.1)	79.97	81.5	83.68	93.02	99.85	X	99.99	99.91	99.91	96.83	96.72	96.77	85.6	85.02	85.73	86.13	85.87	86.63	87.17	88.47	87.98	86.54	86.71	85.88	85.41	85.37
7:A.hydrophila_JBN2301 (GCA_001455365.1)	79.98	81.54	83.69	92.98	99.84	99.98	X	99.89	99.89	96.82	96.64	96.76	85.58	85.03	85.75	86.12	85.86	86.61	87.14	88.48	87.94	86.53	86.71	85.84	85.33	85.36
8:A.hydrophila_ML09-119 (GCA_000401555.1)	80.02	81.45	83.69	92.99	99.84	99.96	99.93	X	99.99	96.87	96.7	96.78	85.58	85.05	85.88	86.16	85.86	86.62	87.22	88.53	87.99	86.59	86.68	85.91	85.5	85.49
9:A.hydrophila_AL09-71 (GCA_000633175.1)	79.96	81.44	83.69	93	99.85	99.95	99.93	99.99	X	96.85	96.72	96.79	85.56	84.99	85.78	86.09	85.86	86.56	87.24	88.5	87.99	86.57	86.7	85.88	85.44	85.42
10:A.hydrophila_HX-3 (GCA_009791455.1)	79.93	81.58	83.82	93.01	96.81	96.84	96.84	96.83	96.83	X	96.83	96.83	85.59	85.02	85.76	85.99	85.85	86.66	87.22	88.52	88.05	86.67	86.9	86.01	85.57	85.59
11:A.hydrophila_AL06-06 (GCA_000940915.1)	79.87	81.55	83.66	93.07	96.72	96.75	96.67	96.71	96.7	96.89	X	97.03	85.49	84.85	85.65	85.88	85.78	86.5	87.25	88.49	87.94	86.53	86.79	85.88	85.42	85.57
12:A.hydrophila_ATCC7966 (GCA_000014805.1)	79.79	81.5	83.66	93.06	96.78	96.78	96.79	96.8	96.8	96.87	96.99	X	85.68	84.96	85.7	85.95	85.9	86.62	87.27	88.53	87.99	86.49	86.82	86.01	85.6	85.61
13:A.enteropelogenes_CECT_4255T (GCA_000820205.1)	79.77	81.03	82.71	86.14	85.61	85.6	85.58	85.57	85.56	85.71	85.58	85.65	X	84.86	85.97	85.82	85.84	84.02	84.41	84.94	84.74	84.45	84.5	84.18	83.88	83.91
14:A.Sobria_CECT_4245 (GCA_000820145.1)	78.6	80.68	81.74	84.57	84.88	84.93	84.92	84.88	84.88	84.91	84.81	84.82	84.79	X	89.35	90.6	90.95	84.19	85.23	84.69	85.02	83.74	83.3	83.39	82.87	82.99
15:A.fluvialis (GCA_000819885.1)	79.14	80.94	82.4	85.58	85.66	85.69	85.69	85.72	85.72	85.74	85.6	85.65	86.1	89.42	X	92.06	91.56	84.41	85.19	85.09	85.22	84.51	84.11	83.9	83.61	83.65
16:A.veronii_B565 (GCA_000204115.1)	79.49	80.8	82.44	85.88	86.09	86.12	86.12	86.12	86.12	86.05	85.87	85.93	85.94	90.59	92.03	X	93.62	84.64	85.59	85.24	85.3	84.61	84.4	84.16	83.59	83.63
17:A.allosaccharophila_CECT_4199 ( GCA_000819685.1)	79.41	80.96	82.59	85.6	85.84	85.83	85.83	85.82	85.82	85.91	85.77	85.8	85.86	90.97	91.46	93.52	X	84.88	85.77	85.37	85.54	84.72	84.27	83.97	83.53	83.5
18:A.salmonicida_A449 (GCA_000196395.1)	78.75	81.55	82.77	86.18	86.66	86.75	86.62	86.61	86.6	86.86	86.43	86.64	84.11	84.4	84.56	84.59	85.06	X	89.06	89.95	90.68	85.63	84.28	85.47	84.67	84.81
19:A.popoffii (GCA_000820025.1)	78.93	81.47	82.65	86.82	87.08	87.07	87.07	87.13	87.13	87.18	87.16	87.14	84.4	85.18	85.12	85.45	85.72	88.89	X	92.17	92.1	85.57	84.54	85.54	84.62	84.81
20:A.bestiarum_CECT_4227 (GCA_000819745.1)	79.04	81.91	83.35	87.88	88.45	88.45	88.44	88.44	88.44	88.47	88.42	88.4	84.9	84.66	84.97	85.08	85.28	89.86	92.21	X	95.08	86.42	85.34	86.69	85.93	86
21:A.piscicola_LMG_24783 (GCA_000820005.1)	79.06	81.91	83	87.3	87.88	87.88	87.76	87.78	87.78	87.95	87.84	87.86	84.56	84.93	85.09	85.14	85.42	90.42	92.1	95.02	X	86.11	84.95	86.17	85.25	85.51
22:A.media_WS (GCA_000287215.3)	79.77	82.06	84.71	86.44	86.57	86.68	86.65	86.66	86.66	86.69	86.5	86.55	84.57	83.9	84.73	84.59	84.92	85.45	85.62	86.59	86.28	X	88.14	87.71	87.08	87.23
23:A.caviae_NCTC12244 (GCA_900476005.1)	79.83	81.26	84.21	87.01	86.75	86.78	86.77	86.73	86.73	86.92	86.81	86.89	84.55	83.39	84.15	84.36	84.35	84.21	84.64	85.49	85.06	88.17	X	85.89	85.79	85.85
24:A.Encheleia_NCTC12917 (GCA_900637545.1)	79.58	81.99	83.58	85.85	85.97	85.97	85.93	85.94	85.94	86.04	85.86	85.99	84.22	83.53	84.03	84.1	84.1	85.53	85.73	86.87	86.37	87.68	85.89	X	88.1	89.4
25:A.eucrenophila (GCA_000819865.1)	79.24	81.64	83.12	85.37	85.32	85.31	85.28	85.33	85.33	85.48	85.31	85.46	83.81	82.83	83.52	83.43	83.49	84.53	84.62	85.9	85.29	86.99	85.67	88.04	X	93.05
26:A.aquatica (GCA_000764655.1)	79.29	81.83	83.25	85.47	85.38	85.36	85.36	85.39	85.39	85.55	85.57	85.56	83.94	83.11	83.6	83.62	83.67	84.73	84.85	86.08	85.61	87.23	85.81	89.33	93	X

## Sheet: Transposon
Transposons in in the A. hydrophila HX-3 genome
ID	Type	Chr	Star	End	Strand
chain00001	copia	CP046954	346473	347300	-
chain00002	copia	CP046954	2004820	2005647	+
chain00003	copia	CP046954	2008879	2009802	+
chain00004	copia	CP046954	2953512	2954435	-
chain00005	LINE	CP046954	3200856	3201272	+
chain00006	gypsy	CP046954	3750809	3751192	+
chain00007	gypsy	CP046954	4887425	4887889	-

## Sheet: CRISPRs
CRISPRs in in the A. hydrophila HX-3 genome
Crispr_Id	CRISPR_Start	CRISPR_End	CRISPR_Length	Potential_Orientation	Consensus_Repeat	Repeat_Length	Spacers_Nb	Evidence_Level
Crispr_1	317319	317425	106	Reverse	GCAGTGAAAACAGAGCCTTGGGCTC	25	1	1
Crispr_2	701112	701216	104	Forward	CTAAACGCCAAGGTTTGATCCGAATGAAATCTG	33	1	1
Crispr_3	793747	793863	116	Forward	GCTCACGCCTAACCAAATGAAAAACCGTG	29	1	1
Crispr_4	2082021	2082173	152	Reverse	GGTGCACGGCGCTGCGCTTGTTGCACCCTACGGTGGGATGTCTGTGG	47	1	1
Crispr_5	2993933	2994088	155	Reverse	TCATGCACTCACCTCCTGCAGCCAGCGGGTGACAGATAATACGCAGGCC	49	1	1
Crispr_6	3218686	3218867	181	Forward	GCAGACCCCCGCGAAAGACGCAGCCGCAGCGGCC	34	2	1
Crispr_7	3423791	3424227	436	Unknown	GTCAGCACGTTGGCACCGCCCAGCAG	26	7	2
Crispr_8	3844531	3844626	95	Forward	GCCACCACCGCAGCAGCCGCCGTG	24	1	1

## Sheet: GIs
GIs in in the A. hydrophila HX-3 genome
GI_ID	Island start	Island end	Length	GeneID	Gene start	Gene end	Strand	Product
GI_001	52705	63277	10572	GQR50_00255	52705	53319	1	hypothetical protein
GI_001	52705	63277	10572	GQR50_00260	53572	54243	-1	outer membrane beta-barrel protein
GI_001	52705	63277	10572	GQR50_00265	55734	56501	-1	DUF4239 domain-containing protein
GI_001	52705	63277	10572	GQR50_00270	57131	58717	-1	hypothetical protein
GI_001	52705	63277	10572	GQR50_00275	59095	59775	-1	fimbria/pilus periplasmic chaperone
GI_001	52705	63277	10572	GQR50_00280	60114	62576	-1	fimbrial biogenesis outer membrane usher protein
GI_001	52705	63277	10572	GQR50_00285	62615	63277	-1	fimbria/pilus periplasmic chaperone
GI_002	64240	68923	4683	GQR50_00295	64240	64866	1	response regulator
GI_002	64240	68923	4683	GQR50_00300	64876	68493	1	transporter substrate-binding domain-containing protein
GI_002	64240	68923	4683	GQR50_00305	68519	68923	-1	hypothetical protein
GI_003	217766	221931	4165	GQR50_00975	217766	218230	-1	aspartate carbamoyltransferase regulatory subunit
GI_003	217766	221931	4165	GQR50_00980	218247	219176	-1	aspartate carbamoyltransferase
GI_003	217766	221931	4165	GQR50_00985	219148	219342	-1	hypothetical protein
GI_003	217766	221931	4165	GQR50_00990	219442	219984	-1	hypothetical protein
GI_003	217766	221931	4165	GQR50_01000	220562	221931	1	phosphatidylserine decarboxylase
GI_004	337716	348983	11267	GQR50_01565	337716	341312	1	exodeoxyribonuclease V subunit beta
GI_004	337716	348983	11267	GQR50_01570	341309	343363	1	exodeoxyribonuclease V subunit alpha
GI_004	337716	348983	11267	GQR50_01575	343802	344353	1	hypothetical protein
GI_004	337716	348983	11267	GQR50_01580	344391	345407	-1	IS5-like element IS5 family transposase
GI_004	337716	348983	11267	GQR50_01585	345397	346146	1	hypothetical protein
GI_004	337716	348983	11267	GQR50_01590	346371	347402	-1	IS630 family transposase
GI_004	337716	348983	11267	GQR50_01595	347589	347987	-1	glyoxalase
GI_004	337716	348983	11267	GQR50_01600	348066	348983	1	helix-turn-helix domain-containing protein
GI_005	576457	585951	9494	GQR50_02725	576457	576738	-1	hypothetical protein
GI_005	576457	585951	9494	GQR50_02730	576945	577847	-1	hypothetical protein
GI_005	576457	585951	9494	GQR50_02735	577859	578626	-1	hypothetical protein
GI_005	576457	585951	9494	GQR50_02740	578639	579181	-1	hypothetical protein
GI_005	576457	585951	9494	GQR50_02745	579205	579582	-1	DnaJ domain-containing protein
GI_005	576457	585951	9494	GQR50_02750	579769	580296	-1	redoxin domain-containing protein
GI_005	576457	585951	9494	GQR50_02755	580300	580452	-1	copper resistance protein
GI_005	576457	585951	9494	GQR50_02760	580464	581219	-1	thioredoxin domain-containing protein
GI_005	576457	585951	9494	GQR50_02765	581230	583272	-1	protein-disulfide reductase
GI_005	576457	585951	9494	GQR50_02770	583327	583707	-1	hypothetical protein
GI_005	576457	585951	9494	GQR50_02775	583884	584612	1	1-acylglycerol-3-phosphate O-acyltransferase
GI_005	576457	585951	9494	GQR50_02780	584819	585481	1	phage shock protein PspA
GI_005	576457	585951	9494	GQR50_02785	585484	585690	1	PspC domain-containing protein
GI_005	576457	585951	9494	GQR50_02790	585733	585951	1	envelope stress response protein PspG
GI_006	607732	616940	9208	GQR50_02895	607732	607929	1	AlpA family phage regulatory protein
GI_006	607732	616940	9208	GQR50_02900	608147	608962	1	hypothetical protein
GI_006	607732	616940	9208	GQR50_02905	609040	610137	-1	hypothetical protein
GI_006	607732	616940	9208	GQR50_02910	610426	612303	1	N-6 DNA methylase
GI_006	607732	616940	9208	GQR50_02915	612388	612843	1	nucleotidyltransferase
GI_006	607732	616940	9208	GQR50_02920	612830	613177	1	nucleotidyltransferase domain-containing protein
GI_006	607732	616940	9208	GQR50_02925	613174	614346	1	restriction endonuclease subunit S
GI_006	607732	616940	9208	GQR50_02930	614343	615365	1	DNA-binding protein
GI_006	607732	616940	9208	GQR50_02935	615370	615837	1	type II toxin-antitoxin system death-on-curing family toxin
GI_006	607732	616940	9208	GQR50_02940	615842	616066	1	Fic family protein
GI_006	607732	616940	9208	GQR50_02945	616266	616940	1	hypothetical protein
GI_007	746637	750672	4035	GQR50_03645	746637	747563	1	L,D-transpeptidase family protein
GI_007	746637	750672	4035	GQR50_03650	747853	749370	1	sodium/proline symporter PutP
GI_007	746637	750672	4035	GQR50_03655	749662	750672	-1	hypothetical protein
GI_008	766341	772840	6499	GQR50_03740	766341	767111	-1	hypothetical protein
GI_008	766341	772840	6499	GQR50_03745	767203	769023	-1	AIPR protein
GI_008	766341	772840	6499	GQR50_03750	769437	770054	-1	nucleotidyltransferase domain-containing protein
GI_008	766341	772840	6499	GQR50_03755	770080	770505	-1	nuclear transport factor 2 family protein
GI_008	766341	772840	6499	GQR50_03760	770643	771527	-1	prolyl oligopeptidase family serine peptidase
GI_008	766341	772840	6499	GQR50_03765	771711	772058	-1	hypothetical protein
GI_008	766341	772840	6499	GQR50_03770	772193	772840	-1	glutathione S-transferase
GI_009	819930	834446	14516	GQR50_04020	819930	820562	1	LysE family transporter
GI_009	819930	834446	14516	GQR50_04025	820803	822020	1	tyrosine-type recombinase/integrase
GI_009	819930	834446	14516	GQR50_04030	822107	822463	-1	hypothetical protein
GI_009	819930	834446	14516	GQR50_04035	822648	823070	-1	type VI secretion system effector Hcp1
GI_009	819930	834446	14516	GQR50_04040	823076	823480	-1	H-NS histone family protein
GI_009	819930	834446	14516	GQR50_04045	823563	824612	-1	hypothetical protein
GI_009	819930	834446	14516	GQR50_04050	824999	825211	1	AlpA family phage regulatory protein
GI_009	819930	834446	14516	GQR50_04055	825634	826608	1	inovirus-type Gp2 protein
GI_009	819930	834446	14516	GQR50_04060	826755	827099	-1	helix-turn-helix domain-containing protein
GI_009	819930	834446	14516	GQR50_04065	827381	827734	1	hypothetical protein
GI_009	819930	834446	14516	GQR50_04070	827746	827898	1	hypothetical protein
GI_009	819930	834446	14516	GQR50_04075	827910	828584	1	hypothetical protein
GI_009	819930	834446	14516	GQR50_04080	828672	829235	1	hypothetical protein
GI_009	819930	834446	14516	GQR50_04085	829268	829696	1	DUF2787 domain-containing protein
GI_009	819930	834446	14516	GQR50_04090	829707	830135	1	hypothetical protein
GI_009	819930	834446	14516	GQR50_04095	830110	830412	1	hypothetical protein
GI_009	819930	834446	14516	GQR50_04100	830503	831000	1	DNA repair protein RadC
GI_009	819930	834446	14516	GQR50_04105	830997	831188	1	hypothetical protein
GI_009	819930	834446	14516	GQR50_04110	831303	831551	1	hypothetical protein
GI_009	819930	834446	14516	GQR50_04115	831668	832177	1	hypothetical protein
GI_009	819930	834446	14516	GQR50_04120	832174	832389	1	hypothetical protein
GI_009	819930	834446	14516	GQR50_04125	832386	832748	1	hypothetical protein
GI_009	819930	834446	14516	GQR50_04130	832828	833370	1	hypothetical protein
GI_009	819930	834446	14516	GQR50_04135	833372	833713	1	hypothetical protein
GI_009	819930	834446	14516	GQR50_04140	833746	834042	1	hypothetical protein
GI_009	819930	834446	14516	GQR50_04145	834132	834446	1	hypothetical protein
GI_010	823563	827898	4335	GQR50_04045	823563	824612	-1	hypothetical protein
GI_010	823563	827898	4335	GQR50_04050	824999	825211	1	AlpA family phage regulatory protein
GI_010	823563	827898	4335	GQR50_04055	825634	826608	1	inovirus-type Gp2 protein
GI_010	823563	827898	4335	GQR50_04060	826755	827099	-1	helix-turn-helix domain-containing protein
GI_010	823563	827898	4335	GQR50_04065	827381	827734	1	hypothetical protein
GI_010	823563	827898	4335	GQR50_04070	827746	827898	1	hypothetical protein
GI_011	881514	899468	17954	GQR50_04340	881514	883322	1	hypothetical protein
GI_011	881514	899468	17954	GQR50_04345	883743	887426	1	cadherin
GI_011	881514	899468	17954	GQR50_04350	887661	888083	1	cadherin repeat domain-containing protein
GI_011	881514	899468	17954	GQR50_04355	888345	888767	1	cadherin repeat domain-containing protein
GI_011	881514	899468	17954	GQR50_04360	888957	891140	1	hypothetical protein
GI_011	881514	899468	17954	GQR50_04365	891128	892220	1	hypothetical protein
GI_011	881514	899468	17954	GQR50_04370	892449	892871	1	cadherin repeat domain-containing protein
GI_011	881514	899468	17954	GQR50_04375	893493	894266	1	hcalcium-binding protein
GI_011	881514	899468	17954	GQR50_04380	895869	898286	1	hypothetical protein
GI_011	881514	899468	17954	GQR50_04385	898530	899468	1	VWA domain-containing protein
GI_012	1027917	1032056	4139	GQR50_05025	1027917	1029998	1	AAA domain-containing protein
GI_012	1027917	1032056	4139	GQR50_05030	1030007	1031665	1	VWA domain-containing protein
GI_012	1027917	1032056	4139	GQR50_05035	1031763	1032056	-1	DUF1315 family protein
GI_013	1516258	1524833	8575	GQR50_07205	1516258	1516641	-1	hypothetical protein
GI_013	1516258	1524833	8575	GQR50_07210	1516835	1517145	-1	hypothetical protein
GI_013	1516258	1524833	8575	GQR50_07215	1517147	1517689	-1	hypothetical protein
GI_013	1516258	1524833	8575	GQR50_07220	1517769	1518131	-1	hypothetical protein
GI_013	1516258	1524833	8575	GQR50_07225	1518128	1518343	-1	hypothetical protein
GI_013	1516258	1524833	8575	GQR50_07230	1518343	1518849	-1	hypothetical protein
GI_013	1516258	1524833	8575	GQR50_07235	1518960	1519502	-1	hypothetical protein
GI_013	1516258	1524833	8575	GQR50_07240	1519499	1519996	-1	DNA repair protein RadC
GI_013	1516258	1524833	8575	GQR50_07245	1520340	1520768	-1	hypothetical protein
GI_013	1516258	1524833	8575	GQR50_07250	1520779	1521207	-1	DUF2787 domain-containing protein
GI_013	1516258	1524833	8575	GQR50_07255	1521240	1521803	-1	hypothetical protein
GI_013	1516258	1524833	8575	GQR50_07260	1521888	1522391	-1	hypothetical protein
GI_013	1516258	1524833	8575	GQR50_07265	1522592	1522957	-1	hypothetical protein
GI_013	1516258	1524833	8575	GQR50_07270	1523229	1523573	1	helix-turn-helix domain-containing protein
GI_013	1516258	1524833	8575	GQR50_07275	1523922	1524833	1	LysR family transcriptional regulator
GI_014	1531549	1549475	17926	GQR50_07310	1531549	1532358	1	DUF2877 domain-containing protein
GI_014	1531549	1549475	17926	GQR50_07315	1532624	1533370	-1	inovirus-type Gp2 protein
GI_014	1531549	1549475	17926	GQR50_07320	1533920	1534936	1	IS5-like element IS5 family transposase
GI_014	1531549	1549475	17926	GQR50_07325	1535036	1536259	1	histone-like nucleoid structuring protein
GI_014	1531549	1549475	17926	GQR50_07330	1536457	1536953	-1	tyrosine-type recombinase/integrase
GI_014	1531549	1549475	17926	GQR50_07335	1537137	1537403	1	type I-E CRISPR-associated protein Cas5/CasD
GI_014	1531549	1549475	17926	GQR50_07340	1537596	1538699	-1	tetratricopeptide repeat protein
GI_014	1531549	1549475	17926	GQR50_07345	1539233	1540444	1	NupC/NupG family nucleoside CNT transporter
GI_014	1531549	1549475	17926	GQR50_07350	1540626	1541069	1	lysozyme inhibitor
GI_014	1531549	1549475	17926	GQR50_07355	1541139	1541681	-1	hypothetical protein
GI_014	1531549	1549475	17926	GQR50_07360	1541879	1542121	-1	DUF3297 family protein
GI_014	1531549	1549475	17926	GQR50_07365	1542281	1542469	-1	hypothetical protein
GI_014	1531549	1549475	17926	GQR50_07370	1542669	1543607	-1	hypothetical protein
GI_014	1531549	1549475	17926	GQR50_07375	1543796	1544272	-1	SMI1/KNR4 family protein
GI_014	1531549	1549475	17926	GQR50_07380	1544386	1544916	-1	hypothetical protein
GI_014	1531549	1549475	17926	GQR50_07385	1546013	1546819	-1	tryptophan synthase subunit alpha
GI_014	1531549	1549475	17926	GQR50_07390	1546816	1548009	-1	tryptophan synthase subunit beta
GI_014	1531549	1549475	17926	GQR50_07395	1548090	1549475	-1	bifunctional indole-3-glycerol-phosphate synthase TrpC/phosphoribosylanthranilate isomerase TrpF
GI_015	1570321	1586869	16548	GQR50_07490	1570321	1571199	1	glucose-1-phosphate thymidylyltransferase RfbA
GI_015	1570321	1586869	16548	GQR50_07495	1571260	1571808	1	dTDP-4-dehydrorhamnose 3,5-epimerase
GI_015	1570321	1586869	16548	GQR50_07500	1571958	1573064	1	DegT/DnrJ/EryC1/StrS family aminotransferase
GI_015	1570321	1586869	16548	GQR50_07505	1573067	1573636	1	acyltransferase
GI_015	1570321	1586869	16548	GQR50_07510	1573851	1575275	1	oligosaccharide flippase family protein
GI_015	1570321	1586869	16548	GQR50_07515	1575288	1576202	1	WavQ
GI_015	1570321	1586869	16548	GQR50_07520	1576230	1577288	1	glycosyltransferase WbsX family protein
GI_015	1570321	1586869	16548	GQR50_07525	1577288	1578526	1	oligosaccharide repeat unit polymerase
GI_015	1570321	1586869	16548	GQR50_07530	1578732	1579751	1	glycosyltransferase
GI_015	1570321	1586869	16548	GQR50_07535	1579741	1580547	1	glycosyltransferase
GI_015	1570321	1586869	16548	GQR50_07540	1580549	1581127	1	acyltransferase
GI_015	1570321	1586869	16548	GQR50_07545	1581147	1582283	1	NAD-dependent epimerase/dehydratase family protein
GI_015	1570321	1586869	16548	GQR50_07550	1582352	1583356	1	lipopolysaccharide biosynthesis protein
GI_015	1570321	1586869	16548	GQR50_07555	1583387	1584331	1	NAD-dependent epimerase/dehydratase family protein
GI_015	1570321	1586869	16548	GQR50_07560	1584328	1584882	1	sugar transferase
GI_015	1570321	1586869	16548	GQR50_07565	1584908	1586869	1	NAD-dependent epimerase/dehydratase family protein
GI_016	1591213	1595980	4767	GQR50_07585	1591213	1591893	1	YjbF family lipoprotein
GI_016	1591213	1595980	4767	GQR50_07590	1591890	1592651	1	hypothetical protein
GI_016	1591213	1595980	4767	GQR50_07595	1592651	1594741	1	YjbH domain-containing protein
GI_016	1591213	1595980	4767	GQR50_07600	1594919	1595980	1	hypothetical protein
GI_017	2004718	2048617	43899	GQR50_09345	2004718	2005749	1	IS630 family transposase
GI_017	2004718	2048617	43899	GQR50_09350	2005928	2006944	1	IS5-like element IS5 family transposase
GI_017	2004718	2048617	43899	GQR50_09355	2007188	2008144	1	diguanylate cyclase
GI_017	2004718	2048617	43899	GQR50_09360	2008777	2009808	1	IS630-like element ISAhy2 family transposase
GI_017	2004718	2048617	43899	GQR50_09365	2010162	2010332	-1	hypothetical protein
GI_017	2004718	2048617	43899	GQR50_09370	2010325	2010864	-1	heavy metal-binding domain-containing protein
GI_017	2004718	2048617	43899	GQR50_09375	2010958	2012043	-1	sel1 repeat family protein
GI_017	2004718	2048617	43899	GQR50_09380	2012088	2012749	-1	tyrosine-type recombinase/integrase
GI_017	2004718	2048617	43899	GQR50_09385	2013734	2014090	1	hypothetical protein
GI_017	2004718	2048617	43899	GQR50_09390	2014150	2014590	1	hypothetical protein
GI_017	2004718	2048617	43899	GQR50_09395	2014705	2015118	1	hypothetical protein
GI_017	2004718	2048617	43899	GQR50_09400	2015121	2016566	1	relaxase/mobilization nuclease domain-containing protein
GI_017	2004718	2048617	43899	GQR50_09405	2016685	2016975	1	hypothetical protein
GI_017	2004718	2048617	43899	GQR50_09410	2016941	2017393	1	hypothetical protein
GI_017	2004718	2048617	43899	GQR50_09415	2017438	2019900	1	DotA/TraY family protein
GI_017	2004718	2048617	43899	GQR50_09420	2020411	2021742	-1	tyrosine-type recombinase/integrase
GI_017	2004718	2048617	43899	GQR50_09435	2022610	2024451	1	C4-dicarboxylic acid transporter DauA
GI_017	2004718	2048617	43899	GQR50_09445	2024814	2026205	1	tyrosine-type recombinase/integrase
GI_017	2004718	2048617	43899	GQR50_09450	2026423	2027622	1	tyrosine-type recombinase/integrase
GI_017	2004718	2048617	43899	GQR50_09455	2027821	2028786	1	site-specific integrase
GI_017	2004718	2048617	43899	GQR50_09460	2029296	2030651	1	ATPase
GI_017	2004718	2048617	43899	GQR50_09465	2030999	2031301	1	IS66 family insertion sequence element accessory protein TnpB
GI_017	2004718	2048617	43899	GQR50_09470	2031301	2031666	1	IS66 family insertion sequence element accessory protein TnpB
GI_017	2004718	2048617	43899	GQR50_09475	2031715	2033370	1	IS66 family transposase
GI_017	2004718	2048617	43899	GQR50_09480	2034068	2034325	1	hypothetical protein
GI_017	2004718	2048617	43899	GQR50_09485	2034816	2035415	1	hypothetical protein
GI_017	2004718	2048617	43899	GQR50_09490	2035520	2036515	1	DUF4238 domain-containing protein
GI_017	2004718	2048617	43899	GQR50_09495	2036579	2037121	1	hypothetical protein
GI_017	2004718	2048617	43899	GQR50_09500	2037275	2037958	1	hypothetical protein
GI_017	2004718	2048617	43899	GQR50_09505	2037968	2038078	1	DUF3265 domain-containing protein
GI_017	2004718	2048617	43899	GQR50_09510	2038437	2039039	-1	helix-turn-helix domain-containing protein
GI_017	2004718	2048617	43899	GQR50_09515	2039083	2039778	1	hypothetical protein
GI_017	2004718	2048617	43899	GQR50_09520	2039924	2041033	-1	alanine racemase
GI_017	2004718	2048617	43899	GQR50_09525	2041511	2043142	-1	HAMP domain-containing protein
GI_017	2004718	2048617	43899	GQR50_09530	2043254	2044462	-1	EAL domain-containing protein
GI_017	2004718	2048617	43899	GQR50_09535	2044465	2045541	-1	chemotaxis-specific protein-glutamate methyltransferase CheB
GI_017	2004718	2048617	43899	GQR50_09540	2045538	2046401	-1	methyltransferase domain-containing protein
GI_017	2004718	2048617	43899	GQR50_09545	2046404	2046931	-1	chemotaxis protein CheW
GI_017	2004718	2048617	43899	GQR50_09550	2046941	2048617	-1	methyl-accepting chemotaxis protein
GI_018	2010958	2016566	5608	GQR50_09375	2010958	2012043	-1	sel1 repeat family protein
GI_018	2010958	2016566	5608	GQR50_09380	2012088	2012749	-1	tyrosine-type recombinase/integrase
GI_018	2010958	2016566	5608	GQR50_09385	2013734	2014090	1	hypothetical protein
GI_018	2010958	2016566	5608	GQR50_09390	2014150	2014590	1	hypothetical protein
GI_018	2010958	2016566	5608	GQR50_09395	2014705	2015118	1	hypothetical protein
GI_018	2010958	2016566	5608	GQR50_09400	2015121	2016566	1	relaxase/mobilization nuclease domain-containing protein
GI_019	2016941	2021742	4801	GQR50_09405	2016685	2016975	1	hypothetical protein
GI_019	2016941	2021742	4801	GQR50_09410	2016941	2017393	1	hypothetical protein
GI_019	2016941	2021742	4801	GQR50_09415	2017438	2019900	1	DotA/TraY family protein
GI_019	2016941	2021742	4801	GQR50_09420	2020411	2021742	-1	tyrosine-type recombinase/integrase
GI_020	2024814	2030651	5837	GQR50_09445	2024814	2026205	1	tyrosine-type recombinase/integrase
GI_020	2024814	2030651	5837	GQR50_09450	2026423	2027622	1	tyrosine-type recombinase/integrase
GI_020	2024814	2030651	5837	GQR50_09455	2027821	2028786	1	site-specific integrase
GI_020	2024814	2030651	5837	GQR50_09460	2029296	2030651	1	ATPase
GI_021	2347233	2373176	25943	GQR50_10815	2347233	2349212	-1	AAA family ATPase
GI_021	2347233	2373176	25943	GQR50_10820	2349394	2349675	-1	hypothetical protein
GI_021	2347233	2373176	25943	GQR50_10825	2350145	2351347	-1	zona occludens toxin
GI_021	2347233	2373176	25943	GQR50_10830	2351351	2351665	-1	DUF2523 domain-containing protein
GI_021	2347233	2373176	25943	GQR50_10835	2351669	2352976	-1	hypothetical protein
GI_021	2347233	2373176	25943	GQR50_10840	2353105	2353317	-1	Flexible pilin
GI_021	2347233	2373176	25943	GQR50_10845	2353622	2353975	-1	hypothetical protein
GI_021	2347233	2373176	25943	GQR50_10850	2354115	2355626	-1	phage replication initiation protein
GI_021	2347233	2373176	25943	GQR50_10855	2355613	2355849	-1	hypothetical protein
GI_021	2347233	2373176	25943	GQR50_10860	2355980	2356306	1	helix-turn-helix domain-containing protein
GI_021	2347233	2373176	25943	GQR50_10865	2356544	2356825	-1	hypothetical protein
GI_021	2347233	2373176	25943	GQR50_10870	2357295	2358497	-1	zona occludens toxin
GI_021	2347233	2373176	25943	GQR50_10875	2358501	2358815	-1	DUF2523 domain-containing protein
GI_021	2347233	2373176	25943	GQR50_10880	2358819	2360126	-1	hypothetical protein
GI_021	2347233	2373176	25943	GQR50_10885	2360255	2360467	-1	Flexible pilin
GI_021	2347233	2373176	25943	GQR50_10890	2360772	2361125	-1	hypothetical protein
GI_021	2347233	2373176	25943	GQR50_10895	2361265	2362776	-1	phage replication initiation protein
GI_021	2347233	2373176	25943	GQR50_10900	2362763	2362999	-1	hypothetical protein
GI_021	2347233	2373176	25943	GQR50_10905	2363130	2363456	1	helix-turn-helix domain-containing protein
GI_021	2347233	2373176	25943	GQR50_10910	2363583	2363954	-1	helix-turn-helix domain-containing protein
GI_021	2347233	2373176	25943	GQR50_10915	2364079	2364330	1	hypothetical protein
GI_021	2347233	2373176	25943	GQR50_10920	2364475	2365965	1	phage replication initiation protein
GI_021	2347233	2373176	25943	GQR50_10925	2365992	2366315	1	hypothetical protein
GI_021	2347233	2373176	25943	GQR50_10930	2366616	2366831	1	Flexible pilin
GI_021	2347233	2373176	25943	GQR50_10935	2366949	2368271	1	hypothetical protein
GI_021	2347233	2373176	25943	GQR50_10940	2368275	2368589	1	DUF2523 domain-containing protein
GI_021	2347233	2373176	25943	GQR50_10945	2368594	2369796	1	zona occludens toxin
GI_021	2347233	2373176	25943	GQR50_10950	2370759	2371109	-1	regulator
GI_021	2347233	2373176	25943	GQR50_10955	2371307	2372584	-1	tyrosine-type recombinase/integrase
GI_021	2347233	2373176	25943	GQR50_10960	2372862	2373176	-1	multidrug DMT transporter permease
GI_022	2354115	2360126	6011	GQR50_10850	2354115	2355626	-1	phage replication initiation protein
GI_022	2354115	2360126	6011	GQR50_10855	2355613	2355849	-1	hypothetical protein
GI_022	2354115	2360126	6011	GQR50_10860	2355980	2356306	1	helix-turn-helix domain-containing protein
GI_022	2354115	2360126	6011	GQR50_10865	2356544	2356825	-1	hypothetical protein
GI_022	2354115	2360126	6011	GQR50_10870	2357295	2358497	-1	zona occludens toxin
GI_022	2354115	2360126	6011	GQR50_10875	2358501	2358815	-1	DUF2523 domain-containing protein
GI_022	2354115	2360126	6011	GQR50_10880	2358819	2360126	-1	hypothetical protein
GI_023	2366949	2371109	4160	GQR50_10935	2366949	2368271	1	hypothetical protein
GI_023	2366949	2371109	4160	GQR50_10940	2368275	2368589	1	DUF2523 domain-containing protein
GI_023	2366949	2371109	4160	GQR50_10945	2368594	2369796	1	zona occludens toxin
GI_023	2366949	2371109	4160	GQR50_10950	2370759	2371109	-1	regulator
GI_024	2846373	2856470	10097	GQR50_13015	2846373	2846591	1	cold shock-like protein CspD
GI_024	2846373	2856470	10097	GQR50_13020	2846699	2847562	-1	bifunctional methylenetetrahydrofolate dehydrogenase/methenyltetrahydrofolate cyclohydrolase FolD
GI_024	2846373	2856470	10097	GQR50_13040	2848681	2849190	-1	hypothetical protein
GI_024	2846373	2856470	10097	GQR50_13045	2849218	2849354	1	IS5/IS1182 family transposase
GI_024	2846373	2856470	10097	GQR50_13050	2849682	2850698	-1	IS5-like element IS5 family transposase
GI_024	2846373	2856470	10097	GQR50_13055	2850755	2851075	-1	hypothetical protein
GI_024	2846373	2856470	10097	GQR50_13060	2851428	2851832	-1	DUF1311 domain-containing protein
GI_024	2846373	2856470	10097	GQR50_13065	2851835	2854390	-1	hypothetical protein
GI_024	2846373	2856470	10097	GQR50_13070	2854425	2856470	-1	type VI secretion system tip protein VgrG
GI_025	2893294	2899353	6059	GQR50_13235	2893294	2893734	-1	hypothetical protein
GI_025	2893294	2899353	6059	GQR50_13240	2894352	2895344	-1	AAA family ATPase
GI_025	2893294	2899353	6059	GQR50_13245	2895498	2897207	-1	relaxase/mobilization nuclease domain-containing protein
GI_025	2893294	2899353	6059	GQR50_13250	2897198	2897896	-1	hypothetical protein
GI_025	2893294	2899353	6059	GQR50_13255	2898193	2899353	-1	tyrosine-type recombinase/integrase
GI_026	2935281	2941295	6014	GQR50_13470	2935281	2936264	1	tyrosine-type recombinase/integrase
GI_026	2935281	2941295	6014	GQR50_13475	2936965	2938173	1	tyrosine-type recombinase/integrase
GI_026	2935281	2941295	6014	GQR50_13480	2938311	2939273	1	site-specific integrase
GI_026	2935281	2941295	6014	GQR50_13485	2940282	2941295	1	AAA family ATPase
GI_027	2948519	2954537	6018	GQR50_13520	2948519	2948824	1	IS5/IS1182 family transposase
GI_027	2948519	2954537	6018	GQR50_13525	2949627	2950958	-1	restriction endonuclease subunit R
GI_027	2948519	2954537	6018	GQR50_13530	2951122	2953086	1	diguanylate cyclase
GI_027	2948519	2954537	6018	GQR50_13535	2953506	2954537	-1	IS630 family transposase
GI_028	3042907	3052497	9590	GQR50_13945	3042907	3043899	1	femAB family protein
GI_028	3042907	3052497	9590	GQR50_13950	3043896	3044897	1	N-acetylneuraminate synthase
GI_028	3042907	3052497	9590	GQR50_13955	3044897	3046060	1	UDP-N-acetylglucosamine 2-epimerase (hydrolyzing)
GI_028	3042907	3052497	9590	GQR50_13960	3046044	3047030	1	pyridoxal phosphate-dependent transferase
GI_028	3042907	3052497	9590	GQR50_13965	3047437	3048108	1	methyltransferase domain-containing protein
GI_028	3042907	3052497	9590	GQR50_13970	3048381	3049427	1	CBS domain-containing protein
GI_028	3042907	3052497	9590	GQR50_13975	3049430	3050122	1	acylneuraminate cytidylyltransferase family protein
GI_028	3042907	3052497	9590	GQR50_13980	3050135	3052225	-1	DUF115 domain-containing protein
GI_028	3042907	3052497	9590	GQR50_13985	3052225	3052497	-1	hypothetical protein
GI_029	3454152	3469034	14882	GQR50_15785	3453382	3454188	1	winged helix family transcriptional regulator
GI_029	3454152	3469034	14882	GQR50_15790	3454152	3454703	1	hypothetical protein
GI_029	3454152	3469034	14882	GQR50_15795	3455429	3455707	1	BMC domain-containing protein
GI_029	3454152	3469034	14882	GQR50_15800	3455724	3456008	1	BMC domain-containing protein
GI_029	3454152	3469034	14882	GQR50_15805	3456023	3456301	1	BMC domain-containing protein
GI_029	3454152	3469034	14882	GQR50_15810	3456355	3457941	1	acetaldehyde dehydrogenase (acetylating)
GI_029	3454152	3469034	14882	GQR50_15815	3457968	3458225	1	ethanolamine utilization protein EutN
GI_029	3454152	3469034	14882	GQR50_15820	3458241	3459395	1	iron-containing alcohol dehydrogenase
GI_029	3454152	3469034	14882	GQR50_15825	3459421	3462807	1	choline trimethylamine-lyase
GI_029	3454152	3469034	14882	GQR50_15830	3462882	3463868	1	choline TMA-lyase-activating enzyme
GI_029	3454152	3469034	14882	GQR50_15835	3463881	3464333	1	BMC domain-containing protein
GI_029	3454152	3469034	14882	GQR50_15840	3464330	3464950	1	phosphate propanoyltransferase
GI_029	3454152	3469034	14882	GQR50_15845	3464962	3465654	1	hypothetical protein
GI_029	3454152	3469034	14882	GQR50_15850	3465674	3466087	1	QacE family quaternary ammonium compound efflux SMR transporter
GI_029	3454152	3469034	14882	GQR50_15855	3466105	3466434	1	QacE family quaternary ammonium compound efflux SMR transporter
GI_029	3454152	3469034	14882	GQR50_15860	3466758	3467978	1	tyrosine-type recombinase/integrase
GI_029	3454152	3469034	14882	GQR50_15865	3468006	3469034	-1	hypothetical protein
GI_030	3466105	3471096	4991	GQR50_15855	3466105	3466434	1	QacE family quaternary ammonium compound efflux SMR transporter
GI_030	3466105	3471096	4991	GQR50_15860	3466758	3467978	1	tyrosine-type recombinase/integrase
GI_030	3466105	3471096	4991	GQR50_15865	3468006	3469034	-1	hypothetical protein
GI_030	3466105	3471096	4991	GQR50_15870	3469531	3469734	1	AlpA family phage regulatory protein
GI_030	3466105	3471096	4991	GQR50_15875	3470335	3471096	1	inovirus-type Gp2 protein
GI_031	3483111	3497039	13928	GQR50_15965	3483111	3483740	1	DUF4433 domain-containing protein
GI_031	3483111	3497039	13928	GQR50_15970	3483737	3484444	1	Appr-1-p processing protein
GI_031	3483111	3497039	13928	GQR50_15975	3484619	3485290	1	VWA domain-containing protein
GI_031	3483111	3497039	13928	GQR50_15980	3485290	3485982	1	protein phosphatase 2C domain-containing protein
GI_031	3483111	3497039	13928	GQR50_15985	3485988	3487391	1	protein kinase
GI_031	3483111	3497039	13928	GQR50_15990	3487398	3490796	1	AAA family ATPase
GI_031	3483111	3497039	13928	GQR50_15995	3490780	3492270	1	hypothetical protein
GI_031	3483111	3497039	13928	GQR50_16000	3492270	3494726	1	AAA domain-containing protein
GI_031	3483111	3497039	13928	GQR50_16005	3494723	3496534	1	hypothetical protein
GI_031	3483111	3497039	13928	GQR50_16010	3496764	3497039	1	IS3 family transposase
GI_032	3708731	3713057	4326	GQR50_16985	3708731	3709432	-1	DUF2931 family protein
GI_032	3708731	3713057	4326	GQR50_16990	3709607	3710305	-1	DUF2931 family protein
GI_032	3708731	3713057	4326	GQR50_16995	3710305	3712257	-1	DUF2235 domain-containing protein
GI_032	3708731	3713057	4326	GQR50_17000	3712257	3713057	-1	DUF4123 domain-containing protein
GI_032	3708731	3713057	4326	GQR50_17005	3713054	3715834	-1	type VI secretion system tip protein VgrG
GI_033	3738978	3769600	30622	GQR50_17145	3738978	3739409	-1	hypothetical protein
GI_033	3738978	3769600	30622	GQR50_17150	3739425	3740159	-1	hypothetical protein
GI_033	3738978	3769600	30622	GQR50_17155	3740240	3741394	1	hypothetical protein
GI_033	3738978	3769600	30622	GQR50_17165	3741785	3743203	1	tyrosine-type recombinase/integrase
GI_033	3738978	3769600	30622	GQR50_17170	3743203	3746610	1	hypothetical protein
GI_033	3738978	3769600	30622	GQR50_17175	3746607	3747251	1	hypothetical protein
GI_033	3738978	3769600	30622	GQR50_17180	3747600	3748925	1	hypothetical protein
GI_033	3738978	3769600	30622	GQR50_17185	3749286	3750146	1	TIGR02285 family protein
GI_033	3738978	3769600	30622	GQR50_17190	3750255	3751342	1	IS3-like element ISAs22 family transposase
GI_033	3738978	3769600	30622	GQR50_17195	3751643	3751969	1	hypothetical protein
GI_033	3738978	3769600	30622	GQR50_17200	3752110	3754068	1	copper resistance system multicopper oxidase
GI_033	3738978	3769600	30622	GQR50_17205	3754080	3754937	1	copper resistance protein B
GI_033	3738978	3769600	30622	GQR50_17210	3754958	3755491	1	multicopper oxidase domain-containing protein
GI_033	3738978	3769600	30622	GQR50_17215	3755770	3756075	1	DUF2933 domain-containing protein
GI_033	3738978	3769600	30622	GQR50_17220	3756072	3756713	1	isoprenylcysteine carboxylmethyltransferase family protein
GI_033	3738978	3769600	30622	GQR50_17225	3756717	3759125	1	cadmium-translocating P-type ATPase
GI_033	3738978	3769600	30622	GQR50_17230	3759260	3759358	-1	IS5/IS1182 family transposase
GI_033	3738978	3769600	30622	GQR50_17235	3759471	3760826	-1	heavy metal sensor histidine kinase
GI_033	3738978	3769600	30622	GQR50_17240	3760816	3761502	-1	heavy metal response regulator transcription factor
GI_033	3738978	3769600	30622	GQR50_17245	3761694	3762017	-1	hypothetical protein
GI_033	3738978	3769600	30622	GQR50_17250	3762226	3763770	1	efflux RND transporter periplasmic adaptor subunit
GI_033	3738978	3769600	30622	GQR50_17255	3763767	3766907	1	CusA/CzcA family heavy metal efflux RND transporter
GI_033	3738978	3769600	30622	GQR50_17260	3767003	3768295	1	outer membrane channel protein TolC
GI_033	3738978	3769600	30622	GQR50_17265	3769148	3769600	-1	DUF2384 domain-containing protein
GI_034	3741785	3750146	8361	GQR50_17165	3741785	3743203	1	tyrosine-type recombinase/integrase
GI_034	3741785	3750146	8361	GQR50_17170	3743203	3746610	1	hypothetical protein
GI_034	3741785	3750146	8361	GQR50_17175	3746607	3747251	1	hypothetical protein
GI_034	3741785	3750146	8361	GQR50_17180	3747600	3748925	1	hypothetical protein
GI_034	3741785	3750146	8361	GQR50_17185	3749286	3750146	1	TIGR02285 family protein
GI_035	3756072	3761502	5430	GQR50_17215	3755770	3756075	1	DUF2933 domain-containing protein
GI_035	3756072	3761502	5430	GQR50_17220	3756072	3756713	1	isoprenylcysteine carboxylmethyltransferase family protein
GI_035	3756072	3761502	5430	GQR50_17225	3756717	3759125	1	cadmium-translocating P-type ATPase
GI_035	3756072	3761502	5430	GQR50_17230	3759260	3759358	-1	IS5/IS1182 family transposase
GI_035	3756072	3761502	5430	GQR50_17235	3759471	3760826	-1	heavy metal sensor histidine kinase
GI_035	3756072	3761502	5430	GQR50_17240	3760816	3761502	-1	heavy metal response regulator transcription factor
GI_036	4027162	4043929	16767	GQR50_18480	4027162	4029738	1	PKD domain-containing protein
GI_036	4027162	4043929	16767	GQR50_18485	4029880	4030720	1	IS1595 family transposase
GI_036	4027162	4043929	16767	GQR50_18490	4030814	4032018	1	IS3 family transposase
GI_036	4027162	4043929	16767	GQR50_18495	4032047	4032172	1	IS1595 family transposase
GI_036	4027162	4043929	16767	GQR50_18500	4032778	4035150	-1	DEAD/DEAH box helicase
GI_036	4027162	4043929	16767	GQR50_18505	4035332	4036990	-1	hypothetical protein
GI_036	4027162	4043929	16767	GQR50_18510	4037004	4038230	-1	hypothetical protein
GI_036	4027162	4043929	16767	GQR50_18515	4038227	4039681	-1	N-6 DNA methylase
GI_036	4027162	4043929	16767	GQR50_18520	4040635	4043418	-1	DUF927 domain-containing protein
GI_036	4027162	4043929	16767	GQR50_18525	4043585	4043929	-1	hypothetical protein
GI_037	4889369	4893506	4137	GQR50_22610	4889369	4890688	-1	type II toxin-antitoxin system HipA family toxin
GI_037	4889369	4893506	4137	GQR50_22615	4890688	4890942	-1	helix-turn-helix domain-containing protein
GI_037	4889369	4893506	4137	GQR50_22620	4891112	4891540	-1	DUF86 domain-containing protein
GI_037	4889369	4893506	4137	GQR50_22625	4891533	4891982	-1	nucleotidyltransferase domain-containing protein
GI_037	4889369	4893506	4137	GQR50_22630	4892302	4893506	1	IS3 family transposase
GI_038	4896033	4931692	35659	GQR50_22640	4896033	4897451	1	HlyD family type I secretion periplasmic adaptor subunit
GI_038	4896033	4931692	35659	GQR50_22645	4897489	4898808	1	TolC family outer membrane protein
GI_038	4896033	4931692	35659	GQR50_22650	4899103	4899696	1	sulfate adenylyltransferase
GI_038	4896033	4931692	35659	GQR50_22655	4899700	4901625	1	EAL domain-containing protein
GI_038	4896033	4931692	35659	GQR50_22660	4901823	4920704	1	retention module-containing protein
GI_038	4896033	4931692	35659	GQR50_22665	4920922	4922126	1	IS3 family transposase
GI_038	4896033	4931692	35659	GQR50_22670	4922387	4923010	1	resolvase
GI_038	4896033	4931692	35659	GQR50_22675	4923798	4926275	1	DEAD/DEAH box helicase
GI_038	4896033	4931692	35659	GQR50_22680	4926396	4927883	1	N-6 DNA methylase
GI_038	4896033	4931692	35659	GQR50_22685	4927883	4929652	1	restriction endonuclease subunit S
GI_038	4896033	4931692	35659	GQR50_22690	4929652	4930644	1	Abi family protein
GI_038	4896033	4931692	35659	GQR50_22695	4931357	4931692	1	helix-turn-helix domain-containing protein
GI_039	4927883	4933383	5500	GQR50_22685	4927883	4929652	1	restriction endonuclease subunit S
GI_039	4927883	4933383	5500	GQR50_22690	4929652	4930644	1	Abi family protein
GI_039	4927883	4933383	5500	GQR50_22695	4931357	4931692	1	helix-turn-helix domain-containing protein
GI_039	4927883	4933383	5500	GQR50_22700	4931700	4932557	1	AAA family ATPase
GI_039	4927883	4933383	5500	GQR50_22705	4932544	4933383	1	replication protein C

## Sheet: GO
GO annotation classifications
GO ID (level1)	GO Term (level1)	GO ID (level2)	GO Term (level2)	number_of_HX-3 (All)	Genes_of_HX-3
GO:0008150	Biological Process	GO:0008152	metabolic process	504	GQR50_00005,GQR50_00010,GQR50_00065,GQR50_00115,GQR50_00160,GQR50_00165,GQR50_00180,GQR50_00330,GQR50_00435,GQR50_00485,GQR50_00510,GQR50_00580,GQR50_00590,GQR50_00620,GQR50_00645,GQR50_00690,GQR50_00715,GQR50_00770,GQR50_00795,GQR50_00840,GQR50_00845,GQR50_00860,GQR50_00865,GQR50_00890,GQR50_00905,GQR50_00950,GQR50_00955,GQR50_00975,GQR50_00980,GQR50_01045,GQR50_01075,GQR50_01105,GQR50_01140,GQR…
GO:0008150	Biological Process	GO:0009987	cellular process	452	GQR50_00005,GQR50_00010,GQR50_00065,GQR50_00110,GQR50_00115,GQR50_00160,GQR50_00165,GQR50_00180,GQR50_00235,GQR50_00320,GQR50_00330,GQR50_00435,GQR50_00485,GQR50_00580,GQR50_00590,GQR50_00645,GQR50_00715,GQR50_00735,GQR50_00770,GQR50_00795,GQR50_00840,GQR50_00865,GQR50_00890,GQR50_00905,GQR50_00950,GQR50_00955,GQR50_00975,GQR50_00980,GQR50_01075,GQR50_01105,GQR50_01140,GQR50_01150,GQR50_01185,GQR…
GO:0008150	Biological Process	GO:0044699	single-organism process	338	GQR50_00110,GQR50_00160,GQR50_00180,GQR50_00235,GQR50_00250,GQR50_00320,GQR50_00330,GQR50_00510,GQR50_00580,GQR50_00590,GQR50_00690,GQR50_00715,GQR50_00730,GQR50_00735,GQR50_00890,GQR50_00920,GQR50_00925,GQR50_00950,GQR50_00975,GQR50_00980,GQR50_01045,GQR50_01140,GQR50_01190,GQR50_01220,GQR50_01230,GQR50_01235,GQR50_01280,GQR50_01720,GQR50_01785,GQR50_01865,GQR50_01945,GQR50_01950,GQR50_02010,GQR…
GO:0008150	Biological Process	GO:0051179	localization	157	GQR50_00235,GQR50_00250,GQR50_00730,GQR50_00735,GQR50_00920,GQR50_00925,GQR50_01230,GQR50_01235,GQR50_01275,GQR50_01865,GQR50_01945,GQR50_02040,GQR50_02080,GQR50_02115,GQR50_02220,GQR50_02310,GQR50_02340,GQR50_02400,GQR50_02645,GQR50_02825,GQR50_02830,GQR50_02835,GQR50_02880,GQR50_03100,GQR50_03240,GQR50_03360,GQR50_03365,GQR50_03370,GQR50_03375,GQR50_03640,GQR50_03855,GQR50_03940,GQR50_04290,GQR…
GO:0008150	Biological Process	GO:0065007	biological regulation	149	GQR50_00005,GQR50_00065,GQR50_00115,GQR50_00235,GQR50_00435,GQR50_00485,GQR50_00645,GQR50_00795,GQR50_00865,GQR50_00905,GQR50_01105,GQR50_01140,GQR50_01150,GQR50_01185,GQR50_01190,GQR50_01280,GQR50_01290,GQR50_01540,GQR50_01635,GQR50_01655,GQR50_01785,GQR50_01845,GQR50_02000,GQR50_02030,GQR50_02040,GQR50_02050,GQR50_02060,GQR50_02145,GQR50_02160,GQR50_02285,GQR50_02310,GQR50_02820,GQR50_02870,GQR…
GO:0008150	Biological Process	GO:0050789	regulation of biological process	137	GQR50_00005,GQR50_00065,GQR50_00115,GQR50_00435,GQR50_00485,GQR50_00645,GQR50_00795,GQR50_00865,GQR50_00905,GQR50_01105,GQR50_01140,GQR50_01150,GQR50_01185,GQR50_01190,GQR50_01280,GQR50_01290,GQR50_01540,GQR50_01635,GQR50_01655,GQR50_01785,GQR50_01845,GQR50_02000,GQR50_02030,GQR50_02040,GQR50_02050,GQR50_02060,GQR50_02145,GQR50_02285,GQR50_02820,GQR50_02870,GQR50_02995,GQR50_03165,GQR50_03195,GQR…
GO:0008150	Biological Process	GO:0050896	response to stimulus	49	GQR50_00220,GQR50_00770,GQR50_01140,GQR50_01190,GQR50_01340,GQR50_02160,GQR50_02285,GQR50_02975,GQR50_03155,GQR50_03325,GQR50_03330,GQR50_03640,GQR50_06135,GQR50_06185,GQR50_06935,GQR50_06955,GQR50_07750,GQR50_08105,GQR50_08130,GQR50_09545,GQR50_09750,GQR50_09920,GQR50_09970,GQR50_10465,GQR50_12105,GQR50_12275,GQR50_12890,GQR50_13805,GQR50_15520,GQR50_15555,GQR50_15610,GQR50_15615,GQR50_15630,GQR…
GO:0008150	Biological Process	GO:0071840	cellular component organization or biogenesis	44	GQR50_00770,GQR50_01280,GQR50_01295,GQR50_01785,GQR50_02030,GQR50_02040,GQR50_02050,GQR50_02060,GQR50_02065,GQR50_03325,GQR50_03330,GQR50_05005,GQR50_05590,GQR50_06100,GQR50_07780,GQR50_07785,GQR50_10190,GQR50_10320,GQR50_10530,GQR50_11205,GQR50_11660,GQR50_11670,GQR50_12100,GQR50_15480,GQR50_15490,GQR50_15495,GQR50_15500,GQR50_15505,GQR50_15595,GQR50_15605,GQR50_15635,GQR50_16705,GQR50_16710,GQR…
GO:0008150	Biological Process	GO:0040011	locomotion	16	GQR50_07760,GQR50_07765,GQR50_07780,GQR50_07785,GQR50_07790,GQR50_07810,GQR50_15555,GQR50_15610,GQR50_15615,GQR50_15620,GQR50_15630,GQR50_15635,GQR50_15645,GQR50_15650,GQR50_15655,GQR50_21925
GO:0008150	Biological Process	GO:0023052	signaling	10	GQR50_01140,GQR50_01190,GQR50_08130,GQR50_15715,GQR50_16345,GQR50_16350,GQR50_21305,GQR50_21470,GQR50_21475,GQR50_22140
GO:0008150	Biological Process	GO:0032502	developmental process	10	GQR50_01785,GQR50_02030,GQR50_02040,GQR50_02050,GQR50_02060,GQR50_10190,GQR50_11670,GQR50_15565,GQR50_16705,GQR50_20935
GO:0008150	Biological Process	GO:0048519	negative regulation of biological process	4	GQR50_00795,GQR50_06740,GQR50_07920,GQR50_22035
GO:0008150	Biological Process	GO:0051704	multi-organism process	4	GQR50_12890,GQR50_17935,GQR50_19260,GQR50_19995
GO:0008150	Biological Process	GO:0022610	biological adhesion	1	GQR50_02835
GO:0008150	Biological Process	GO:0098754	detoxification	1	GQR50_02160
GO:0003674	Molecular Function	GO:0003824	catalytic activity	397	GQR50_00010,GQR50_00160,GQR50_00165,GQR50_00180,GQR50_00330,GQR50_00540,GQR50_00580,GQR50_00590,GQR50_00660,GQR50_00690,GQR50_00715,GQR50_00720,GQR50_00735,GQR50_00770,GQR50_00840,GQR50_00845,GQR50_00860,GQR50_00890,GQR50_00920,GQR50_00950,GQR50_00955,GQR50_00980,GQR50_01045,GQR50_01075,GQR50_01140,GQR50_01190,GQR50_01220,GQR50_01250,GQR50_01305,GQR50_01310,GQR50_01320,GQR50_01350,GQR50_01580,GQR…
GO:0003674	Molecular Function	GO:0005488	binding	326	GQR50_00005,GQR50_00065,GQR50_00160,GQR50_00180,GQR50_00235,GQR50_00360,GQR50_00485,GQR50_00590,GQR50_00620,GQR50_00645,GQR50_00690,GQR50_00720,GQR50_00730,GQR50_00735,GQR50_00770,GQR50_00795,GQR50_00840,GQR50_00845,GQR50_00890,GQR50_00920,GQR50_00975,GQR50_00980,GQR50_01045,GQR50_01075,GQR50_01105,GQR50_01140,GQR50_01150,GQR50_01185,GQR50_01190,GQR50_01250,GQR50_01285,GQR50_01290,GQR50_01295,GQR…
GO:0003674	Molecular Function	GO:0005215	transporter activity	72	GQR50_00735,GQR50_00920,GQR50_01230,GQR50_01235,GQR50_01275,GQR50_02040,GQR50_02400,GQR50_02825,GQR50_02830,GQR50_03100,GQR50_03360,GQR50_03940,GQR50_04290,GQR50_04330,GQR50_05250,GQR50_05300,GQR50_05475,GQR50_06010,GQR50_06015,GQR50_06155,GQR50_06365,GQR50_06655,GQR50_06665,GQR50_06855,GQR50_06860,GQR50_07815,GQR50_07915,GQR50_08045,GQR50_08485,GQR50_08525,GQR50_08745,GQR50_08970,GQR50_09060,GQR…
GO:0003674	Molecular Function	GO:0001071	nucleic acid binding transcription factor activity	58	GQR50_00485,GQR50_00865,GQR50_00905,GQR50_01105,GQR50_01540,GQR50_01845,GQR50_02000,GQR50_02145,GQR50_02820,GQR50_02870,GQR50_03195,GQR50_03535,GQR50_03950,GQR50_04240,GQR50_06285,GQR50_07685,GQR50_07850,GQR50_07990,GQR50_08100,GQR50_10220,GQR50_10465,GQR50_10490,GQR50_10695,GQR50_11265,GQR50_12435,GQR50_12965,GQR50_13360,GQR50_13400,GQR50_13735,GQR50_14250,GQR50_14495,GQR50_14620,GQR50_14830,GQR…
GO:0003674	Molecular Function	GO:0005198	structural molecule activity	37	GQR50_00620,GQR50_01285,GQR50_01290,GQR50_01295,GQR50_01340,GQR50_01345,GQR50_05340,GQR50_10590,GQR50_13345,GQR50_18010,GQR50_19195,GQR50_19200,GQR50_19205,GQR50_19365,GQR50_21170,GQR50_21175,GQR50_21180,GQR50_21185,GQR50_21195,GQR50_21205,GQR50_21210,GQR50_21215,GQR50_21220,GQR50_21225,GQR50_21230,GQR50_21235,GQR50_21240,GQR50_21245,GQR50_21255,GQR50_21260,GQR50_21265,GQR50_21270,GQR50_21275,GQR…
GO:0003674	Molecular Function	GO:0060089	molecular transducer activity	11	GQR50_01140,GQR50_02285,GQR50_07750,GQR50_08130,GQR50_14645,GQR50_15715,GQR50_16345,GQR50_17660,GQR50_21305,GQR50_21470,GQR50_22140
GO:0003674	Molecular Function	GO:0000988	transcription factor activity, protein binding	7	GQR50_00865,GQR50_01845,GQR50_15565,GQR50_18575,GQR50_18750,GQR50_18755,GQR50_20935
GO:0003674	Molecular Function	GO:0098772	molecular function regulator	4	GQR50_00795,GQR50_04330,GQR50_06740,GQR50_09960
GO:0003674	Molecular Function	GO:0016209	antioxidant activity	3	GQR50_01220,GQR50_13805,GQR50_19615
GO:0005575	Cellular Component	GO:0005623	cell	222	GQR50_00005,GQR50_00010,GQR50_00510,GQR50_00620,GQR50_00730,GQR50_00770,GQR50_00840,GQR50_00845,GQR50_00890,GQR50_00975,GQR50_01105,GQR50_01250,GQR50_01285,GQR50_01290,GQR50_01295,GQR50_01300,GQR50_01340,GQR50_01345,GQR50_01350,GQR50_01655,GQR50_01720,GQR50_01785,GQR50_01865,GQR50_01935,GQR50_01940,GQR50_02000,GQR50_02010,GQR50_02040,GQR50_02050,GQR50_02055,GQR50_02065,GQR50_02080,GQR50_02190,GQR…
GO:0005575	Cellular Component	GO:0044464	cell part	222	GQR50_00005,GQR50_00010,GQR50_00510,GQR50_00620,GQR50_00730,GQR50_00770,GQR50_00840,GQR50_00845,GQR50_00890,GQR50_00975,GQR50_01105,GQR50_01250,GQR50_01285,GQR50_01290,GQR50_01295,GQR50_01300,GQR50_01340,GQR50_01345,GQR50_01350,GQR50_01655,GQR50_01720,GQR50_01785,GQR50_01865,GQR50_01935,GQR50_01940,GQR50_02000,GQR50_02010,GQR50_02040,GQR50_02050,GQR50_02055,GQR50_02065,GQR50_02080,GQR50_02190,GQR…
GO:0005575	Cellular Component	GO:0016020	membrane	164	GQR50_00180,GQR50_00250,GQR50_00735,GQR50_00740,GQR50_00745,GQR50_00920,GQR50_00925,GQR50_01045,GQR50_01140,GQR50_01230,GQR50_01275,GQR50_01950,GQR50_02010,GQR50_02030,GQR50_02040,GQR50_02055,GQR50_02080,GQR50_02115,GQR50_02220,GQR50_02575,GQR50_02645,GQR50_02815,GQR50_02825,GQR50_02830,GQR50_02880,GQR50_03360,GQR50_03365,GQR50_03380,GQR50_03640,GQR50_03855,GQR50_03940,GQR50_04290,GQR50_04330,GQR…
GO:0005575	Cellular Component	GO:0044425	membrane part	147	GQR50_00250,GQR50_00740,GQR50_00745,GQR50_00925,GQR50_01045,GQR50_01140,GQR50_01230,GQR50_01275,GQR50_01950,GQR50_02010,GQR50_02030,GQR50_02040,GQR50_02055,GQR50_02115,GQR50_02220,GQR50_02575,GQR50_02815,GQR50_02825,GQR50_02880,GQR50_03360,GQR50_03365,GQR50_03380,GQR50_03640,GQR50_03855,GQR50_03940,GQR50_04290,GQR50_04330,GQR50_04655,GQR50_04685,GQR50_05010,GQR50_05225,GQR50_05230,GQR50_05280,GQR…
GO:0005575	Cellular Component	GO:0032991	macromolecular complex	83	GQR50_00010,GQR50_00620,GQR50_00735,GQR50_00840,GQR50_00845,GQR50_00920,GQR50_01285,GQR50_01290,GQR50_01295,GQR50_01300,GQR50_01340,GQR50_01345,GQR50_01935,GQR50_01940,GQR50_02065,GQR50_02400,GQR50_02830,GQR50_03325,GQR50_05340,GQR50_05705,GQR50_07915,GQR50_10585,GQR50_10590,GQR50_11110,GQR50_12640,GQR50_12645,GQR50_13345,GQR50_14150,GQR50_15635,GQR50_16725,GQR50_18005,GQR50_18010,GQR50_18565,GQR…
GO:0005575	Cellular Component	GO:0043226	organelle	26	GQR50_01290,GQR50_01340,GQR50_01345,GQR50_02695,GQR50_07760,GQR50_07790,GQR50_07810,GQR50_11110,GQR50_13340,GQR50_15610,GQR50_15615,GQR50_15620,GQR50_15650,GQR50_15655,GQR50_16725,GQR50_21170,GQR50_21195,GQR50_21200,GQR50_21205,GQR50_21240,GQR50_21260,GQR50_21265,GQR50_21270,GQR50_21275,GQR50_21535,GQR50_21925
GO:0005575	Cellular Component	GO:0044422	organelle part	23	GQR50_01290,GQR50_01340,GQR50_01345,GQR50_07760,GQR50_07790,GQR50_07810,GQR50_11110,GQR50_15610,GQR50_15615,GQR50_15620,GQR50_15650,GQR50_15655,GQR50_16725,GQR50_21170,GQR50_21195,GQR50_21200,GQR50_21205,GQR50_21240,GQR50_21260,GQR50_21265,GQR50_21270,GQR50_21275,GQR50_21925
GO:0005575	Cellular Component	GO:0009295	nucleoid	1	GQR50_22035
