# Supplementary material for: Complete genome sequence of fish-pathogenic Aeromonas hydrophila HX-3 and a comparative analysis: insights into virulence factors and quorum sensing
Source: Sci Rep. 2020 Sep 23;10:15479. doi: 10.1038/s41598-020-72484-8 (PMC7512022; doi:10.1038/s41598-020-72484-8)
Supplement: Supplementary file 3 — Supplementary Information 3. [file 41598_2020_72484_MOESM3_ESM.xlsx]

## Sheet: Gene function
Functional annotations for the complete genome of A. hydrophila HX-3 in Nr, Swiss-Prot, COG, GO and KEGG databases
Number	ID	Symbol	Nr-ID	Nr-annotation	Swissprot-ID	Swissprot-annotation	COG-Protein-or-Domain	COG-ID	COG-Function-Description	KO-ID	KEGG-Gene	Pathway	GO-BiologicalProcess	GO-MolecularFunction	GO-CellularComponent
1	GQR50_00005	dnaA	YP_854527.1	chromosomal replication initiation protein [Aeromonas hydrophila subsp. hydrophila ATCC 7966] [Aeromonas hydrophila]	sp|A0KEC3|DNAA_AERHH	Chromosomal replication initiator protein DnaA OS=Aeromonas hydrophila subsp. hydrophila (strain ATCC 7966 / DSM 30187 / JCM 1027 / KCTC 2358 / NCIMB 9240) OX=380703 GN=dnaA PE=3 SV=1	STM3838	COG0593	ATPase involved in DNA replication initiation	K02313//dnaA; chromosomal replication initiator protein	aha:AHA_0001	ko02020//Two-component system//Signal transduction//Environmental Information Processing;ko04112//Cell cycle - Caulobacter//Cell growth and death//Cellular Processes	GO:0065007//biological regulation;GO:0051052//regulation of DNA metabolic process;GO:0031323//regulation of cellular metabolic process;GO:0050794//regulation of cellular process;GO:0051171//regulation of nitrogen compound metabolic process;GO:0080090//regulation of primary metabolic process;GO:0060255//regulation of macromolecule metabolic process;GO:0019219//regulation of nucleobase-containing c…	GO:0003677//DNA binding;GO:0032550//purine ribonucleoside binding;GO:1901363//heterocyclic compound binding;GO:0032549//ribonucleoside binding;GO:0001882//nucleoside binding;GO:0005488//binding;GO:0097367//carbohydrate derivative binding;GO:0001883//purine nucleoside binding;GO:0036094//small molecule binding;GO:0043565//sequence-specific DNA binding;GO:0003676//nucleic acid binding;GO:0097159//o…	GO:0005622//intracellular;GO:0005623//cell;GO:0044424//intracellular part;GO:0044464//cell part
2	GQR50_00010	dnaN	YP_854529.1	DNA polymerase III subunit beta [Aeromonas hydrophila subsp. hydrophila ATCC 7966] [Aeromonas hydrophila]	sp|P0A990|DPO3B_ECO57	Beta sliding clamp OS=Escherichia coli O157:H7 OX=83334 GN=dnaN PE=3 SV=1	ECs4636	COG0592	DNA polymerase sliding clamp subunit (PCNA homolog)	K02338//dnaN; DNA polymerase III subunit beta [EC:2.7.7.7]	aha:AHA_0002	ko01100//Metabolic pathways//Global and overview maps//Metabolism;ko00230//Purine metabolism//Nucleotide metabolism//Metabolism;ko00240//Pyrimidine metabolism//Nucleotide metabolism//Metabolism;ko03440//Homologous recombination//Replication and repair//Genetic Information Processing;ko03430//Mismatch repair//Replication and repair//Genetic Information Processing;ko03030//DNA replication//Replicat…	GO:0044238//primary metabolic process;GO:1901360//organic cyclic compound metabolic process;GO:0044260//cellular macromolecule metabolic process;GO:0006725//cellular aromatic compound metabolic process;GO:0046483//heterocycle metabolic process;GO:0044237//cellular metabolic process;GO:0009987//cellular process;GO:0008152//metabolic process;GO:0006807//nitrogen compound metabolic process;GO:004317…	GO:0016772//transferase activity, transferring phosphorus-containing groups;GO:0004518//nuclease activity;GO:0004527//exonuclease activity;GO:0016779//nucleotidyltransferase activity;GO:0003824//catalytic activity;GO:0016787//hydrolase activity;GO:0016788//hydrolase activity, acting on ester bonds;GO:0016740//transferase activity;GO:0034061//DNA polymerase activity	GO:0061695//transferase complex, transferring phosphorus-containing groups;GO:0032991//macromolecular complex;GO:0044464//cell part;GO:1990234//transferase complex;GO:0044424//intracellular part;GO:0005622//intracellular;GO:0043234//protein complex;GO:0042575//DNA polymerase complex;GO:0005623//cell;GO:1902494//catalytic complex
3	GQR50_00015	recF	KHE16967.1	recombination protein F [Aeromonas hydrophila]	sp|A8G7Q4|RECF_SERP5	DNA replication and repair protein RecF OS=Serratia proteamaculans (strain 568) OX=399741 GN=recF PE=3 SV=1	ECs4635	COG1195	Recombinational DNA repair ATPase (RecF pathway)	K03629//recF; DNA replication and repair protein RecF	ahh:RY45_00015	ko03440//Homologous recombination//Replication and repair//Genetic Information Processing	-	-	-
4	GQR50_00020	gyrB	WP_011704050.1	DNA gyrase subunit B [Aeromonas hydrophila]	sp|P0A2I3|GYRB_SALTY	DNA gyrase subunit B OS=Salmonella typhimurium (strain LT2 / SGSC1412 / ATCC 700720) OX=99287 GN=gyrB PE=1 SV=2	YPO4094	COG0187	Type IIA topoisomerase (DNA gyrase/topo II, topoisomerase IV), B subunit	K02470//gyrB; DNA gyrase subunit B [EC:5.99.1.3]	aha:AHA_0004	--	-	-	-
5	GQR50_00025	--	AHV37255.1	drug:proton antiporter [Aeromonas hydrophila YL17] [Aeromonas hydrophila]	--	--	--	--	--	--	--	--	-	-	-
6	GQR50_00030	yobV	WP_039214114.1	transcriptional regulator [Aeromonas hydrophila]	sp|O34920|YOBV_BACSU	Uncharacterized HTH-type transcriptional regulator YobV OS=Bacillus subtilis (strain 168) OX=224308 GN=yobV PE=4 SV=1	mll3208	COG2378	Predicted transcriptional regulator	--	--	--	-	-	-
7	GQR50_00035	ibpA	YP_854535.1	16 kDa heat shock protein A [Aeromonas hydrophila subsp. hydrophila ATCC 7966] [Aeromonas hydrophila]	sp|Q6CYV2|IBPA_PECAS	Small heat shock protein IbpA OS=Pectobacterium atrosepticum (strain SCRI 1043 / ATCC BAA-672) OX=218491 GN=ibpA PE=3 SV=1	VC0018	COG0071	Molecular chaperone (small heat shock protein)	K04080//ibpA; molecular chaperone IbpA	aha:AHA_0007	--	-	-	-
8	GQR50_00040	ibpA	WP_029305108.1	heat-shock protein IbpA [Aeromonas hydrophila]	sp|A8G7R8|IBPA_SERP5	Small heat shock protein IbpA OS=Serratia proteamaculans (strain 568) OX=399741 GN=ibpA PE=3 SV=1	VC0018	COG0071	Molecular chaperone (small heat shock protein)	K04080//ibpA; molecular chaperone IbpA	ahh:RY45_00040	--	-	-	-
9	GQR50_00045	avtA	WP_039214113.1	valine--pyruvate transaminase [Aeromonas hydrophila]	sp|P09053|AVTA_ECOLI	Valine--pyruvate aminotransferase OS=Escherichia coli (strain K12) OX=83333 GN=avtA PE=1 SV=3	VC0019	COG3977	Alanine-alpha-ketoisovalerate (or valine-pyruvate) aminotransferase	K00835//avtA; valine--pyruvate aminotransferase [EC:2.6.1.66]	aha:AHA_0009	ko01100//Metabolic pathways//Global and overview maps//Metabolism;ko01110//Biosynthesis of secondary metabolites//Global and overview maps//Metabolism;ko01130//Biosynthesis of antibiotics//Global and overview maps//Metabolism;ko00290//Valine, leucine and isoleucine biosynthesis//Amino acid metabolism//Metabolism	-	-	-
10	GQR50_00050	--	WP_016348875.1	MULTISPECIES: hypothetical protein [Aeromonas]	--	--	--	--	--	--	--	--	-	-	-
11	GQR50_00055	--	WP_039214112.1	AraC family transcriptional regulator [Aeromonas hydrophila]	--	--	MT3941	COG2207	AraC-type DNA-binding domain-containing proteins	--	--	--	-	-	-
12	GQR50_00060	RT0591	WP_045525948.1	MFS transporter [Aeromonas hydrophila]	sp|Q68WD6|BCRH_RICTY	Uncharacterized transporter RT0591 OS=Rickettsia typhi (strain ATCC VR-144 / Wilmington) OX=257363 GN=RT0591 PE=3 SV=1	RP603	COG0477	Permeases of the major facilitator superfamily	--	--	--	-	-	-
13	GQR50_00065	kdpE	YP_854542.1	KDP operon transcriptional regulatory protein KdpE [Aeromonas hydrophila subsp. hydrophila ATCC 7966] [Aeromonas hydrophila]	sp|P21866|KDPE_ECOLI	KDP operon transcriptional regulatory protein KdpE OS=Escherichia coli (strain K12) OX=83333 GN=kdpE PE=1 SV=3	PA1637	COG0745	Response regulators consisting of a CheY-like receiver domain and a winged-helix DNA-binding domain	K07667//kdpE; two-component system, OmpR family, KDP operon response regulator KdpE	aha:AHA_0013	ko02020//Two-component system//Signal transduction//Environmental Information Processing;ko02024//Quorum sensing//Cellular community - prokaryotes//Cellular Processes	GO:0009059//macromolecule biosynthetic process;GO:0060255//regulation of macromolecule metabolic process;GO:0044260//cellular macromolecule metabolic process;GO:0010468//regulation of gene expression;GO:0034645//cellular macromolecule biosynthetic process;GO:0019222//regulation of metabolic process;GO:0044249//cellular biosynthetic process;GO:0050789//regulation of biological process;GO:0071704//…	GO:0003676//nucleic acid binding;GO:0005488//binding;GO:0097159//organic cyclic compound binding;GO:1901363//heterocyclic compound binding	-
14	GQR50_00070	kdpD	WP_017410498.1	sensor histidine kinase [Aeromonas hydrophila]	sp|P21865|KDPD_ECOLI	Sensor protein KdpD OS=Escherichia coli (strain K12) OX=83333 GN=kdpD PE=1 SV=2	PA1636	COG2205	Osmosensitive K+ channel histidine kinase	K07646//kdpD; two-component system, OmpR family, sensor histidine kinase KdpD [EC:2.7.13.3]	ahh:RY45_00070	ko02020//Two-component system//Signal transduction//Environmental Information Processing	-	-	-
15	GQR50_00075	kdpC	WP_077097156.1	potassium-transporting ATPase subunit C [Aeromonas hydrophila]	sp|P57686|KDPC_PSEAE	Potassium-transporting ATPase KdpC subunit OS=Pseudomonas aeruginosa (strain ATCC 15692 / DSM 22644 / CIP 104116 / JCM 14847 / LMG 12228 / 1C / PRS 101 / PAO1) OX=208964 GN=kdpC PE=3 SV=1	PA1635	COG2156	K+-transporting ATPase, c chain	K01548//kdpC; K+-transporting ATPase ATPase C chain [EC:3.6.3.12]	aea:C2U39_22305	ko02020//Two-component system//Signal transduction//Environmental Information Processing	-	-	-
16	GQR50_00080	kdpB	WP_065474960.1	K+-transporting ATPase subunit B [Aeromonas hydrophila]	sp|P57698|KDPB_PSEAE	Potassium-transporting ATPase ATP-binding subunit OS=Pseudomonas aeruginosa (strain ATCC 15692 / DSM 22644 / CIP 104116 / JCM 14847 / LMG 12228 / 1C / PRS 101 / PAO1) OX=208964 GN=kdpB PE=3 SV=1	PA1634	COG2216	High-affinity K+ transport system, ATPase chain B	K01547//kdpB; K+-transporting ATPase ATPase B chain [EC:3.6.3.12]	ahi:VU14_00295	ko02020//Two-component system//Signal transduction//Environmental Information Processing	-	-	-
17	GQR50_00085	kdpA	SIR21199.1	K+-transporting ATPase ATPase A chain [Aeromonas sp. RU34C]	sp|P57683|KDPA_PSEAE	Potassium-transporting ATPase potassium-binding subunit OS=Pseudomonas aeruginosa (strain ATCC 15692 / DSM 22644 / CIP 104116 / JCM 14847 / LMG 12228 / 1C / PRS 101 / PAO1) OX=208964 GN=kdpA PE=3 SV=1	PA1633	COG2060	K+-transporting ATPase, A chain	K01546//kdpA; K+-transporting ATPase ATPase A chain [EC:3.6.3.12]	acav:VI35_00085	ko02020//Two-component system//Signal transduction//Environmental Information Processing	-	-	-
18	GQR50_00090	--	YP_854547.1	K+-transporting ATPase, F subunit KdpF [Aeromonas hydrophila subsp. hydrophila ATCC 7966] [Aeromonas hydrophila]	--	--	--	--	--	--	--	--	-	-	-
19	GQR50_00095	gor	WP_049045641.1	glutathione-disulfide reductase [Aeromonas hydrophila]	sp|P06715|GSHR_ECOLI	Glutathione reductase OS=Escherichia coli (strain K12) OX=83333 GN=gor PE=1 SV=1	STM3597	COG1249	Pyruvate/2-oxoglutarate dehydrogenase complex, dihydrolipoamide dehydrogenase (E3) component, and related enzymes	K00383//GSR; glutathione reductase (NADPH) [EC:1.8.1.7]	ahy:AHML_00095	ko00480//Glutathione metabolism//Metabolism of other amino acids//Metabolism	-	-	-
20	GQR50_00100	dctB	WP_011704064.1	sensor histidine kinase [Aeromonas hydrophila]	sp|P10047|DCTB_RHILE	C4-dicarboxylate transport sensor protein DctB OS=Rhizobium leguminosarum OX=384 GN=dctB PE=3 SV=1	VC1084	COG0642	Signal transduction histidine kinase	--	--	--	-	-	-
21	GQR50_00105	HI_0895	AGM41806.1	acriflavin resistance plasma membrane protein [Aeromonas hydrophila ML09-119] [Aeromonas hydrophila]	sp|Q57124|Y895_HAEIN	Uncharacterized transporter HI_0895 OS=Haemophilus influenzae (strain ATCC 51907 / DSM 11121 / KW20 / Rd) OX=71421 GN=HI_0895 PE=3 SV=1	VC0164	COG0841	Cation/multidrug efflux pump	K18138//acrB; multidrug efflux pump	ahy:AHML_00105	--	-	-	-
22	GQR50_00110	mdtA	YP_854551.1	RND efflux transporter [Aeromonas hydrophila subsp. hydrophila ATCC 7966] [Aeromonas hydrophila]	sp|B7LV38|MDTA_ESCF3	Multidrug resistance protein MdtA OS=Escherichia fergusonii (strain ATCC 35469 / DSM 13698 / CDC 0568-73) OX=585054 GN=mdtA PE=3 SV=1	VC0165	COG0845	Membrane-fusion protein	K03585//acrA; membrane fusion protein, multidrug efflux system	aha:AHA_0022	--	GO:0044699//single-organism process;GO:0009987//cellular process;GO:0044763//single-organism cellular process	-	-
23	GQR50_00115	HI_0893	YP_854552.1	TetR family transcriptional regulator [Aeromonas hydrophila subsp. hydrophila ATCC 7966] [Aeromonas hydrophila]	sp|P44923|Y893_HAEIN	Uncharacterized HTH-type transcriptional regulator HI_0893 OS=Haemophilus influenzae (strain ATCC 51907 / DSM 11121 / KW20 / Rd) OX=71421 GN=HI_0893 PE=1 SV=1	HI0893	COG1309	Transcriptional regulator	K18136//acrR; TetR/AcrR family transcriptional regulator, multidrug resistance operon repressor	aha:AHA_0023	--	GO:0019222//regulation of metabolic process;GO:0009059//macromolecule biosynthetic process;GO:0071704//organic substance metabolic process;GO:0034645//cellular macromolecule biosynthetic process;GO:0065007//biological regulation;GO:0050789//regulation of biological process;GO:0043170//macromolecule metabolic process;GO:1901576//organic substance biosynthetic process;GO:0060255//regulation of macr…	-	-
24	GQR50_00140	--	KGY51614.1	lectin [Aeromonas hydrophila]	--	--	--	--	--	--	--	--	-	-	-
25	GQR50_00145	yigL	AGM41816.1	Cof family hydrolase [Aeromonas hydrophila ML09-119] [Aeromonas hydrophila]	sp|P27848|YIGL_ECOLI	Pyridoxal phosphate phosphatase YigL OS=Escherichia coli (strain K12) OX=83333 GN=yigL PE=1 SV=4	VC0134	COG0561	Predicted hydrolases of the HAD superfamily	--	--	--	-	-	-
26	GQR50_00150	pldB	WP_039214100.1	lysophospholipase L2 [Aeromonas hydrophila]	sp|P59588|PLDB_ECOL6	Lysophospholipase L2 OS=Escherichia coli O6:H1 (strain CFT073 / ATCC 700928 / UPEC) OX=199310 GN=pldB PE=3 SV=1	STM3961	COG2267	Lysophospholipase	K01048//pldB; lysophospholipase [EC:3.1.1.5]	aaj:BOQ57_22095	ko00564//Glycerophospholipid metabolism//Lipid metabolism//Metabolism	-	-	-
27	GQR50_00155	trmH	WP_024945900.1	tRNA (guanosine(18)-2'-O)-methyltransferase TrmH [Aeromonas hydrophila]	sp|P0AGJ2|TRMH_ECOLI	tRNA (guanosine(18)-2'-O)-methyltransferase OS=Escherichia coli (strain K12) OX=83333 GN=trmH PE=1 SV=1	YPO0037	COG0566	rRNA methylases	K00556//trmH; tRNA (guanosine-2'-O-)-methyltransferase [EC:2.1.1.34]	aaj:BOQ57_22090	--	-	-	-
28	GQR50_00160	spoT	YP_854564.1	guanosine-3',5'-bis(diphosphate) 3'-pyrophosphohydrolase [Aeromonas hydrophila subsp. hydrophila ATCC 7966] [Aeromonas hydrophila]	sp|P0AG26|SPOT_SHIFL	Guanosine-3',5'-bis(diphosphate) 3'-pyrophosphohydrolase OS=Shigella flexneri OX=623 GN=spoT PE=3 SV=1	YPO0038	COG0317	Guanosine polyphosphate pyrophosphohydrolases/synthetases	K01139//spoT; GTP diphosphokinase / guanosine-3',5'-bis(diphosphate) 3'-diphosphatase [EC:2.7.6.5 3.1.7.2]	aha:AHA_0039	ko00230//Purine metabolism//Nucleotide metabolism//Metabolism	GO:0009117//nucleotide metabolic process;GO:0009987//cellular process;GO:1901360//organic cyclic compound metabolic process;GO:0009150//purine ribonucleotide metabolic process;GO:0006139//nucleobase-containing compound metabolic process;GO:0072521//purine-containing compound metabolic process;GO:1901564//organonitrogen compound metabolic process;GO:0006725//cellular aromatic compound metabolic pr…	GO:0031406//carboxylic acid binding;GO:0043177//organic acid binding;GO:0003824//catalytic activity;GO:0042578//phosphoric ester hydrolase activity;GO:0043167//ion binding;GO:0043168//anion binding;GO:0016788//hydrolase activity, acting on ester bonds;GO:0005488//binding;GO:0016787//hydrolase activity;GO:0016794//diphosphoric monoester hydrolase activity;GO:0036094//small molecule binding	-
29	GQR50_00165	rpoZ	YP_854565.1	DNA-directed RNA polymerase subunit omega [Aeromonas hydrophila subsp. hydrophila ATCC 7966] [Aeromonas hydrophila]	sp|A0KR23|RPOZ_AERHH	DNA-directed RNA polymerase subunit omega OS=Aeromonas hydrophila subsp. hydrophila (strain ATCC 7966 / DSM 30187 / JCM 1027 / KCTC 2358 / NCIMB 9240) OX=380703 GN=rpoZ PE=3 SV=1	ECs4524	COG1758	DNA-directed RNA polymerase, subunit K/omega	K03060//rpoZ; DNA-directed RNA polymerase subunit omega [EC:2.7.7.6]	aha:AHA_0040	ko01100//Metabolic pathways//Global and overview maps//Metabolism;ko00230//Purine metabolism//Nucleotide metabolism//Metabolism;ko00240//Pyrimidine metabolism//Nucleotide metabolism//Metabolism;ko03020//RNA polymerase//Transcription//Genetic Information Processing	GO:0071704//organic substance metabolic process;GO:0009987//cellular process;GO:0043170//macromolecule metabolic process;GO:0034645//cellular macromolecule biosynthetic process;GO:0044260//cellular macromolecule metabolic process;GO:0009058//biosynthetic process;GO:0044237//cellular metabolic process;GO:0008152//metabolic process;GO:1901576//organic substance biosynthetic process;GO:0044249//cell…	GO:0016779//nucleotidyltransferase activity;GO:0003824//catalytic activity;GO:0016740//transferase activity;GO:0016772//transferase activity, transferring phosphorus-containing groups;GO:0034062//RNA polymerase activity	-
30	GQR50_00170	gmk	WP_073352240.1	MULTISPECIES: guanylate kinase [Aeromonas]	sp|Q0HZX1|KGUA_SHESR	Guanylate kinase OS=Shewanella sp. (strain MR-7) OX=60481 GN=gmk PE=3 SV=2	PM0922	COG0194	Guanylate kinase	K00942//E2.7.4.8; guanylate kinase [EC:2.7.4.8]	aha:AHA_0041	ko01100//Metabolic pathways//Global and overview maps//Metabolism;ko00230//Purine metabolism//Nucleotide metabolism//Metabolism	-	-	-
31	GQR50_00175	opsX	WP_043146175.1	glycosyl transferase [Aeromonas hydrophila]	sp|Q57336|OPSX_HAEIN	Lipopolysaccharide core heptosyltransferase OpsX OS=Haemophilus influenzae (strain ATCC 51907 / DSM 11121 / KW20 / Rd) OX=71421 GN=opsX PE=3 SV=1	VC0225	COG0859	ADP-heptose:LPS heptosyltransferase	K12982//opsX; heptosyltransferase I [EC:2.4.-.-]	ahh:RY45_00205	--	-	-	-
32	GQR50_00180	kdkA	YP_854568.1	3-deoxy-D-manno-octulosonic-acid kinase [Aeromonas hydrophila subsp. hydrophila ATCC 7966] [Aeromonas hydrophila]	sp|Q87T74|KDKA_VIBPA	3-deoxy-D-manno-octulosonic acid kinase OS=Vibrio parahaemolyticus serotype O3:K6 (strain RIMD 2210633) OX=223926 GN=kdkA PE=3 SV=1	VC0227	COG0515	Serine/threonine protein kinase	K11211//kdkA; 3-deoxy-D-manno-octulosonic acid kinase [EC:2.7.1.166]	aha:AHA_0043	ko00540//Lipopolysaccharide biosynthesis//Glycan biosynthesis and metabolism//Metabolism	GO:1901576//organic substance biosynthetic process;GO:0006793//phosphorus metabolic process;GO:0009312//oligosaccharide biosynthetic process;GO:0044238//primary metabolic process;GO:0009311//oligosaccharide metabolic process;GO:0016051//carbohydrate biosynthetic process;GO:0044711//single-organism biosynthetic process;GO:0043170//macromolecule metabolic process;GO:0006464//cellular protein modifi…	GO:0003824//catalytic activity;GO:0032549//ribonucleoside binding;GO:0016740//transferase activity;GO:0097159//organic cyclic compound binding;GO:0001883//purine nucleoside binding;GO:0097367//carbohydrate derivative binding;GO:1901363//heterocyclic compound binding;GO:0016301//kinase activity;GO:0032550//purine ribonucleoside binding;GO:0005488//binding;GO:0036094//small molecule binding;GO:0001…	GO:0016020//membrane
33	GQR50_00185	--	WP_044798709.1	GGDEF domain-containing protein [Aeromonas hydrophila]	--	--	--	--	--	--	--	--	-	-	-
34	GQR50_00190	PA3474	WP_011704084.1	membrane protein [Aeromonas hydrophila]	sp|O68826|BIOP_PSEAE	Probable biotin transporter OS=Pseudomonas aeruginosa (strain ATCC 15692 / DSM 22644 / CIP 104116 / JCM 14847 / LMG 12228 / 1C / PRS 101 / PAO1) OX=208964 GN=PA3474 PE=3 SV=2	VC0075	COG0697	Permeases of the drug/metabolite transporter (DMT) superfamily	--	--	--	-	-	-
35	GQR50_00195	--	WP_039214095.1	hypothetical protein [Aeromonas hydrophila]	--	--	--	--	--	--	--	--	-	-	-
36	GQR50_00200	--	WP_016348904.1	MULTISPECIES: hypothetical protein [Aeromonas]	--	--	--	--	--	--	--	--	-	-	-
37	GQR50_00205	--	ONG04112.1	EamA family transporter [Aeromonas hydrophila]	--	--	BH1741	COG0697	Permeases of the drug/metabolite transporter (DMT) superfamily	--	--	--	-	-	-
38	GQR50_00210	nodD	WP_011704088.1	LysR family transcriptional regulator [Aeromonas hydrophila]	sp|P04681|NODD_RHILV	Nodulation protein D OS=Rhizobium leguminosarum bv. viciae OX=387 GN=nodD PE=4 SV=1	RSc0144	COG0583	Transcriptional regulator	--	--	--	-	-	-
39	GQR50_00215	trpS	WP_043126146.1	tryptophan--tRNA ligase [Aeromonas hydrophila]	sp|Q46127|SYW_CLOLO	Tryptophan--tRNA ligase OS=Clostridium longisporum OX=1523 GN=trpS PE=3 SV=1	STM4508	COG0180	Tryptophanyl-tRNA synthetase	K01867//WARS; tryptophanyl-tRNA synthetase [EC:6.1.1.2]	aaj:BOQ57_22030	ko00970//Aminoacyl-tRNA biosynthesis//Translation//Genetic Information Processing	-	-	-
40	GQR50_00220	uspA	YP_854576.1	universal stress protein A [Aeromonas hydrophila subsp. hydrophila ATCC 7966] [Aeromonas hydrophila]	sp|P44880|USPA_HAEIN	Universal stress protein A homolog OS=Haemophilus influenzae (strain ATCC 51907 / DSM 11121 / KW20 / Rd) OX=71421 GN=uspA PE=1 SV=1	HI0815	COG0589	Universal stress protein UspA and related nucleotide-binding proteins	K06149//uspA; universal stress protein A	aha:AHA_0051	--	GO:0050896//response to stimulus	-	-
41	GQR50_00225	fabV2	WP_011704090.1	trans-2-enoyl-CoA reductase [Aeromonas hydrophila]	sp|Q6LP67|FABV2_PHOPR	Enoyl-[acyl-carrier-protein] reductase [NADH] 2 OS=Photobacterium profundum (strain SS9) OX=298386 GN=fabV2 PE=3 SV=2	VCA0784	COG3007	Uncharacterized paraquat-inducible protein B	K00209//fabV; enoyl-[acyl-carrier protein] reductase / trans-2-enoyl-CoA reductase (NAD+) [EC:1.3.1.9 1.3.1.44]	aha:AHA_0052	ko01100//Metabolic pathways//Global and overview maps//Metabolism;ko01120//Microbial metabolism in diverse environments//Global and overview maps//Metabolism;ko01200//Carbon metabolism//Global and overview maps//Metabolism;ko00650//Butanoate metabolism//Carbohydrate metabolism//Metabolism;ko01212//Fatty acid metabolism//Global and overview maps//Metabolism;ko00061//Fatty acid biosynthesis//Lipid …	-	-	-
42	GQR50_00230	dgcM	WP_077097711.1	GGDEF domain-containing protein [Aeromonas hydrophila]	sp|Q8X8Q3|DGCM_ECO57	Diguanylate cyclase DgcM OS=Escherichia coli O157:H7 OX=83334 GN=dgcM PE=3 SV=2	RSc1893	COG2199	FOG: GGDEF domain	--	--	--	-	-	-
43	GQR50_00235	ftnA	YP_854579.1	ferritin [Aeromonas hydrophila subsp. hydrophila ATCC 7966] [Aeromonas hydrophila]	sp|P43707|FTN1_HAEIN	Probable bacterial non-heme ferritin OS=Haemophilus influenzae (strain ATCC 51907 / DSM 11121 / KW20 / Rd) OX=71421 GN=ftnA PE=1 SV=2	VC0078	COG1528	Ferritin-like protein	K02217//ftnA; ferritin [EC:1.16.3.2]	aha:AHA_0054	--	GO:0065007//biological regulation;GO:0044763//single-organism cellular process;GO:0065008//regulation of biological quality;GO:0006810//transport;GO:0055065//metal ion homeostasis;GO:0046916//cellular transition metal ion homeostasis;GO:0006812//cation transport;GO:0030001//metal ion transport;GO:0044699//single-organism process;GO:0009987//cellular process;GO:0055082//cellular chemical homeostas…	GO:0046872//metal ion binding;GO:0005506//iron ion binding;GO:0005488//binding;GO:0043167//ion binding;GO:0046914//transition metal ion binding;GO:0043169//cation binding	-
44	GQR50_00240	yhiN	WP_043126143.1	membrane protein [Aeromonas hydrophila]	sp|P37631|YHIN_ECOLI	Uncharacterized protein YhiN OS=Escherichia coli (strain K12) OX=83333 GN=yhiN PE=4 SV=3	ECs4364	COG2081	Predicted flavoproteins	--	--	--	-	-	-
45	GQR50_00245	fsr	WP_060390969.1	MFS transporter [Aeromonas hydrophila]	sp|P52067|FSR_ECOLI	Fosmidomycin resistance protein OS=Escherichia coli (strain K12) OX=83333 GN=fsr PE=1 SV=1	ECs0532	COG0477	Permeases of the major facilitator superfamily	K08223//fsr; MFS transporter, FSR family, fosmidomycin resistance protein	aha:AHA_0056	--	-	-	-
46	GQR50_00250	leuE	YP_854582.1	leucine export protein LeuE [Aeromonas hydrophila subsp. hydrophila ATCC 7966] [Aeromonas hydrophila]	sp|A4WB82|LEUE_ENT38	Leucine efflux protein OS=Enterobacter sp. (strain 638) OX=399742 GN=leuE PE=3 SV=1	STM1270	COG1280	Putative threonine efflux protein	K11250//leuE; leucine efflux protein	aha:AHA_0057	--	GO:0006820//anion transport;GO:1902578//single-organism localization;GO:0051179//localization;GO:0051234//establishment of localization;GO:0044699//single-organism process;GO:0006810//transport;GO:0015711//organic anion transport;GO:0015849//organic acid transport;GO:0044765//single-organism transport;GO:0006811//ion transport;GO:0046942//carboxylic acid transport;GO:0071702//organic substance tr…	-	GO:0016020//membrane;GO:0044425//membrane part;GO:0031224//intrinsic component of membrane
47	GQR50_00255	--	WP_017413110.1	hypothetical protein [Aeromonas salmonicida]	--	--	--	--	--	--	--	--	-	-	-
48	GQR50_00260	--	WP_054580409.1	porin [Acinetobacter equi]	--	--	--	--	--	--	--	--	-	-	-
49	GQR50_00265	--	AIJ47222.1	membrane protein [Comamonas testosteroni TK102] [Comamonas testosteroni]	--	--	--	--	--	--	--	--	-	-	-
50	GQR50_00270	--	WP_059169446.1	hypothetical protein [Aeromonas salmonicida]	--	--	--	--	--	K21967//ecpD; Mat/Ecp fimbriae adhesin	ear:CCG31573	--	-	-	-
51	GQR50_00275	ecpE	WP_043140321.1	hypothetical protein [Aeromonas salmonicida]	sp|D5CVJ6|ECPE_ECOKI	Probable fimbrial chaperone EcpE OS=Escherichia coli O18:K1:H7 (strain IHE3034 / ExPEC) OX=714962 GN=ecpE PE=3 SV=1	--	--	--	K21968//ecpE; Mat/Ecp fimbriae periplasmic chaperone	elf:LF82_2508	--	-	-	-
52	GQR50_00280	ecpC	WP_077098161.1	hypothetical protein [Aeromonas hydrophila]	sp|B7UJD9|ECPC_ECO27	Probable outer membrane usher protein EcpC OS=Escherichia coli O127:H6 (strain E2348/69 / EPEC) OX=574521 GN=ecpC PE=2 SV=1	--	--	--	K21966//ecpC; Mat/Ecp fimbriae outer membrane usher protein	acav:VI35_00275	--	-	-	-
53	GQR50_00285	ecpB	WP_042047252.1	hypothetical protein [Aeromonas simiae]	sp|B5Y157|ECPB_KLEP3	Probable fimbrial chaperone EcpB OS=Klebsiella pneumoniae (strain 342) OX=507522 GN=ecpB PE=3 SV=1	--	--	--	K21965//ecpB; Mat/Ecp fimbriae periplasmic chaperone	ear:CCG31571	--	-	-	-
54	GQR50_00290	ecpA	KFN18253.1	fimbrial protein [Aeromonas salmonicida]	sp|B5Y158|ECPA_KLEP3	Common pilus major fimbrillin subunit EcpA OS=Klebsiella pneumoniae (strain 342) OX=507522 GN=ecpA PE=3 SV=1	--	--	--	K21964//ecpA; Mat/Ecp fimbriae major subunit	aaj:BOQ57_21970	--	-	-	-
55	GQR50_00295	fimZ	WP_042047255.1	DNA-binding response regulator [Aeromonas simiae]	sp|P26319|FIMZ_SALTY	Fimbriae Z protein OS=Salmonella typhimurium (strain LT2 / SGSC1412 / ATCC 700720) OX=99287 GN=fimZ PE=3 SV=1	PA0034	COG2197	Response regulator containing a CheY-like receiver domain and an HTH DNA-binding domain	K07690//evgA; two-component system, NarL family, response regulator EvgA	ahy:AHML_00360	ko02020//Two-component system//Signal transduction//Environmental Information Processing	-	-	-
56	GQR50_00300	bvgS	SIR20290.1	two-component system, NarL family, sensor histidine kinase EvgS [Aeromonas sp. RU34C]	sp|P26762|BVGS_BORBR	Virulence sensor protein BvgS OS=Bordetella bronchiseptica (strain ATCC BAA-588 / NCTC 13252 / RB50) OX=257310 GN=bvgS PE=3 SV=2	MA2013_2	COG0642	Signal transduction histidine kinase	K07679//evgS; two-component system, NarL family, sensor histidine kinase EvgS [EC:2.7.13.3]	aeo:O23A_p3565	ko02020//Two-component system//Signal transduction//Environmental Information Processing	-	-	-
57	GQR50_00305	--	WP_042873611.1	hypothetical protein [Aeromonas piscicola]	--	--	--	--	--	--	--	--	-	-	-
58	GQR50_00310	ypdA	APJ17367.1	sensor histidine kinase [Aeromonas aquatica]	sp|P0AA94|YPDA_ECO57	Sensor histidine kinase YpdA OS=Escherichia coli O157:H7 OX=83334 GN=ypdA PE=3 SV=1	ECs3260	COG3275	Putative regulator of cell autolysis	K02478//K02478; two-component system, LytTR family, sensor kinase [EC:2.7.13.3]	aaj:BOQ57_21950	--	-	-	-
59	GQR50_00315	ypdB	WP_011704105.1	DNA-binding response regulator [Aeromonas hydrophila]	sp|Q8FFE0|YPDB_ECOL6	Transcriptional regulatory protein YpdB OS=Escherichia coli O6:H1 (strain CFT073 / ATCC 700928 / UPEC) OX=199310 GN=ypdB PE=3 SV=2	ECs3261	COG3279	Response regulator of the LytR/AlgR family	K02477//K02477; two-component system, LytTR family, response regulator	aha:AHA_0067	--	-	-	-
60	GQR50_00320	yhjX	WP_033115293.1	MFS transporter [Aeromonas lacus]	sp|P37662|YHJX_ECOLI	Uncharacterized MFS-type transporter YhjX OS=Escherichia coli (strain K12) OX=83333 GN=yhjX PE=1 SV=1	--	--	--	K08177//oxlT; MFS transporter, OFA family, oxalate/formate antiporter	avr:B565_0046	--	GO:0044699//single-organism process;GO:0009987//cellular process;GO:0044763//single-organism cellular process	-	-
61	GQR50_00325	purK	WP_060390980.1	5-(carboxyamino)imidazole ribonucleotide synthase [Aeromonas hydrophila]	sp|P52559|PURK_BRUME	N5-carboxyaminoimidazole ribonucleotide synthase OS=Brucella melitensis biotype 1 (strain 16M / ATCC 23456 / NCTC 10094) OX=224914 GN=purK PE=3 SV=2	NMB1019	COG0026	Phosphoribosylaminoimidazole carboxylase (NCAIR synthetase)	K01589//purK; 5-(carboxyamino)imidazole ribonucleotide synthase [EC:6.3.4.18]	ahh:RY45_00335	ko01100//Metabolic pathways//Global and overview maps//Metabolism;ko01110//Biosynthesis of secondary metabolites//Global and overview maps//Metabolism;ko01130//Biosynthesis of antibiotics//Global and overview maps//Metabolism;ko00230//Purine metabolism//Nucleotide metabolism//Metabolism	-	-	-
62	GQR50_00330	purE	WP_016348938.1	5-(carboxyamino)imidazole ribonucleotide mutase [Aeromonas hydrophila]	sp|P12044|PURE_BACSU	N5-carboxyaminoimidazole ribonucleotide mutase OS=Bacillus subtilis (strain 168) OX=224308 GN=purE PE=3 SV=1	NMA1651	COG0041	Phosphoribosylcarboxyaminoimidazole (NCAIR) mutase	K01588//purE; 5-(carboxyamino)imidazole ribonucleotide mutase [EC:5.4.99.18]	ahy:AHML_00395	ko01100//Metabolic pathways//Global and overview maps//Metabolism;ko01110//Biosynthesis of secondary metabolites//Global and overview maps//Metabolism;ko01130//Biosynthesis of antibiotics//Global and overview maps//Metabolism;ko00230//Purine metabolism//Nucleotide metabolism//Metabolism	GO:0009126//purine nucleoside monophosphate metabolic process;GO:1901576//organic substance biosynthetic process;GO:1901564//organonitrogen compound metabolic process;GO:0006139//nucleobase-containing compound metabolic process;GO:0009124//nucleoside monophosphate biosynthetic process;GO:0009165//nucleotide biosynthetic process;GO:0006188//IMP biosynthetic process;GO:0006753//nucleoside phosphate…	GO:0016866//intramolecular transferase activity;GO:0016853//isomerase activity;GO:0003824//catalytic activity	-
63	GQR50_00335	--	AHV37313.1	transcriptional regulator [Aeromonas hydrophila YL17] [Aeromonas hydrophila]	--	--	--	--	--	--	--	--	-	-	-
64	GQR50_00340	--	WP_075384558.1	sodium-dependent bicarbonate transport family permease [Aeromonas hydrophila]	--	--	alr0986	COG3329	Predicted permease	K07086//K07086; uncharacterized protein	adh:CK627_03585	--	-	-	-
65	GQR50_00345	nhaR	WP_039214084.1	LysR family transcriptional regulator [Aeromonas hydrophila]	sp|P52692|NHAR_VIBCH	Transcriptional activator protein NhaR OS=Vibrio cholerae serotype O1 (strain ATCC 39315 / El Tor Inaba N16961) OX=243277 GN=nhaR PE=4 SV=1	VC0677	COG0583	Transcriptional regulator	K03717//nhaR; LysR family transcriptional regulator, transcriptional activator of nhaA	ahi:VU14_00560	--	-	-	-
66	GQR50_00350	btuB	WP_024945455.1	ligand-gated channel protein [Aeromonas hydrophila]	sp|Q6CZB5|BTUB_PECAS	Vitamin B12 transporter BtuB OS=Pectobacterium atrosepticum (strain SCRI 1043 / ATCC BAA-672) OX=218491 GN=btuB PE=3 SV=1	ECs4897	COG4206	Outer membrane cobalamin receptor protein	K16092//btuB; vitamin B12 transporter	ahh:RY45_00630	--	-	-	-
67	GQR50_00355	murI	WP_024945454.1	glutamate racemase [Aeromonas hydrophila]	sp|Q6CZB6|MURI_PECAS	Glutamate racemase OS=Pectobacterium atrosepticum (strain SCRI 1043 / ATCC BAA-672) OX=218491 GN=murI PE=3 SV=1	ECs4898	COG0796	Glutamate racemase	K01776//murI; glutamate racemase [EC:5.1.1.3]	ahy:AHML_00420	ko01100//Metabolic pathways//Global and overview maps//Metabolism;ko00471//D-Glutamine and D-glutamate metabolism//Metabolism of other amino acids//Metabolism	-	-	-
68	GQR50_00360	CP29A	YP_854603.1	RNA-binding protein [Aeromonas hydrophila subsp. hydrophila ATCC 7966] [Aeromonas hydrophila]	sp|Q43349|CP29A_ARATH	29 kDa ribonucleoprotein, chloroplastic OS=Arabidopsis thaliana OX=3702 GN=CP29A PE=2 SV=2	VC0159	COG0724	RNA-binding proteins (RRM domain)	--	--	--	-	GO:0005488//binding;GO:0097159//organic cyclic compound binding	-
69	GQR50_00395	tcdA	WP_017409665.1	tRNA cyclic N6-threonylcarbamoyladenosine(37) synthase TcdA [Aeromonas hydrophila]	sp|Q46927|TCDA_ECOLI	tRNA threonylcarbamoyladenosine dehydratase OS=Escherichia coli (strain K12) OX=83333 GN=tcdA PE=1 SV=1	YPO1026	COG1179	Dinucleotide-utilizing enzymes involved in molybdopterin and thiamine biosynthesis family 1	K22132//tcdA; tRNA threonylcarbamoyladenosine dehydratase	aha:AHA_4241	--	-	-	-
70	GQR50_00400	csdE	WP_011707893.1	SufE protein [Aeromonas hydrophila]	sp|P0AGF3|CSDE_ECO57	Sulfur acceptor protein CsdE OS=Escherichia coli O157:H7 OX=83334 GN=csdE PE=3 SV=1	VC2310	COG2166	SufE protein probably involved in Fe-S center assembly	K02426//sufE; cysteine desulfuration protein SufE	aha:AHA_4240	--	-	-	-
71	GQR50_00405	csd	WP_039213077.1	cysteine sulfinate desulfinase [Aeromonas hydrophila]	sp|Q9KPQ7|CSD_VIBCH	Probable cysteine desulfurase OS=Vibrio cholerae serotype O1 (strain ATCC 39315 / El Tor Inaba N16961) OX=243277 GN=csd PE=3 SV=1	VC2309	COG0520	Selenocysteine lyase	K11717//sufS; cysteine desulfurase / selenocysteine lyase [EC:2.8.1.7 4.4.1.16]	aaj:BOQ57_21860	ko01100//Metabolic pathways//Global and overview maps//Metabolism;ko00450//Selenocompound metabolism//Metabolism of other amino acids//Metabolism	-	-	-
72	GQR50_00410	rep	WP_060390992.1	DNA helicase Rep [Aeromonas hydrophila]	sp|P09980|REP_ECOLI	ATP-dependent DNA helicase Rep OS=Escherichia coli (strain K12) OX=83333 GN=rep PE=1 SV=3	VC0167	COG0210	Superfamily I DNA and RNA helicases	K03656//rep; ATP-dependent DNA helicase Rep [EC:3.6.4.12]	ahy:AHML_22095	--	-	-	-
73	GQR50_00415	PA1727	WP_011707890.1	GGDEF-domain containing protein [Aeromonas hydrophila]	sp|Q9I310|Y1727_PSEAE	Uncharacterized signaling protein PA1727 OS=Pseudomonas aeruginosa (strain ATCC 15692 / DSM 22644 / CIP 104116 / JCM 14847 / LMG 12228 / 1C / PRS 101 / PAO1) OX=208964 GN=PA1727 PE=1 SV=1	RSc1545	COG5001	Predicted signal transduction protein containing a membrane domain, an EAL and a GGDEF domain	--	--	--	-	-	-
74	GQR50_00420	CT0075	WP_024945508.1	cytochrome c [Aeromonas hydrophila]	sp|Q8KG93|C555_CHLTE	Cytochrome c-555 OS=Chlorobaculum tepidum (strain ATCC 49652 / DSM 12025 / NBRC 103806 / TLS) OX=194439 GN=CT0075 PE=1 SV=1	VC0168	COG3245	Cytochrome c5	--	--	--	-	-	-
75	GQR50_00425	tdh	AGM46172.1	L-threonine 3-dehydrogenase [Aeromonas hydrophila ML09-119] [Aeromonas hydrophila]	sp|A0KQV6|TDH_AERHH	L-threonine 3-dehydrogenase OS=Aeromonas hydrophila subsp. hydrophila (strain ATCC 7966 / DSM 30187 / JCM 1027 / KCTC 2358 / NCIMB 9240) OX=380703 GN=tdh PE=3 SV=1	tdh	COG1063	Threonine dehydrogenase and related Zn-dependent dehydrogenases	K00060//tdh; threonine 3-dehydrogenase [EC:1.1.1.103]	ahy:AHML_22080	ko00260//Glycine, serine and threonine metabolism//Amino acid metabolism//Metabolism	-	-	-
76	GQR50_00430	kbl	EZH79417.1	2-amino-3-ketobutyrate CoA ligase [Aeromonas hydrophila AD9] [Aeromonas hydrophila]	sp|P0AB79|KBL_SHIFL	2-amino-3-ketobutyrate coenzyme A ligase OS=Shigella flexneri OX=623 GN=kbl PE=3 SV=1	VCA0886	COG0156	7-keto-8-aminopelargonate synthetase and related enzymes	K00639//kbl; glycine C-acetyltransferase [EC:2.3.1.29]	ahi:VU14_00640	ko00260//Glycine, serine and threonine metabolism//Amino acid metabolism//Metabolism	-	-	-
77	GQR50_00435	--	YP_858655.1	TetR family transcriptional regulator [Aeromonas hydrophila subsp. hydrophila ATCC 7966] [Aeromonas hydrophila]	--	--	VC0333	COG1309	Transcriptional regulator	--	--	--	GO:0044249//cellular biosynthetic process;GO:0009987//cellular process;GO:0008152//metabolic process;GO:0009059//macromolecule biosynthetic process;GO:0050789//regulation of biological process;GO:0044237//cellular metabolic process;GO:0065007//biological regulation;GO:0043170//macromolecule metabolic process;GO:0034645//cellular macromolecule biosynthetic process;GO:0044260//cellular macromolecul…	-	-
78	GQR50_00440	hldD	SIR07977.1	ADP-glyceromanno-heptose 6-epimerase precursor [Aeromonas sp. RU34C]	sp|A0KQV3|HLDD_AERHH	ADP-L-glycero-D-manno-heptose-6-epimerase OS=Aeromonas hydrophila subsp. hydrophila (strain ATCC 7966 / DSM 30187 / JCM 1027 / KCTC 2358 / NCIMB 9240) OX=380703 GN=hldD PE=3 SV=1	ECs4497	COG0451	Nucleoside-diphosphate-sugar epimerases	K03274//gmhD; ADP-L-glycero-D-manno-heptose 6-epimerase [EC:5.1.3.20]	aaj:BOQ57_21825	ko01100//Metabolic pathways//Global and overview maps//Metabolism;ko00540//Lipopolysaccharide biosynthesis//Glycan biosynthesis and metabolism//Metabolism	-	-	-
79	GQR50_00445	--	WP_075384520.1	polysaccharide deacetylase [Aeromonas hydrophila]	--	--	VC0239_1	COG0438	Glycosyltransferase	--	--	--	-	-	-
80	GQR50_00450	HI_0874	KDV02483.1	ligase [Aeromonas sp. HZM]	sp|P44067|Y874_HAEIN	Uncharacterized protein HI_0874 OS=Haemophilus influenzae (strain ATCC 51907 / DSM 11121 / KW20 / Rd) OX=71421 GN=HI_0874 PE=4 SV=1	HI0874	COG3307	Lipid A core - O-antigen ligase and related enzymes	K02847//waaL; O-antigen ligase [EC:2.4.1.-]	aea:C2U39_21300	ko01100//Metabolic pathways//Global and overview maps//Metabolism;ko00540//Lipopolysaccharide biosynthesis//Glycan biosynthesis and metabolism//Metabolism	-	-	-
81	GQR50_00455	--	AEB48102.1	Glycosyl transferase, family 2 [Aeromonas veronii B565] [Aeromonas veronii]	--	--	CAC2320	COG1216	Predicted glycosyltransferases	--	--	--	-	-	-
82	GQR50_00465	yicC	ANR98214.1	YicC family protein [Aeromonas hydrophila]	sp|P23839|YICC_ECOLI	UPF0701 protein YicC OS=Escherichia coli (strain K12) OX=83333 GN=yicC PE=1 SV=2	YPO0043	COG1561	Uncharacterized stress-induced protein	--	--	--	-	-	-
83	GQR50_00470	rph	KHN64122.1	ribonuclease PH [Aeromonas hydrophila]	sp|Q6LVN8|RNPH_PHOPR	Ribonuclease PH OS=Photobacterium profundum (strain SS9) OX=298386 GN=rph PE=3 SV=1	ECs4518	COG0689	RNase PH	K00989//rph; ribonuclease PH [EC:2.7.7.56]	aaj:BOQ57_21785	--	-	-	-
84	GQR50_00475	pyrE	AEB51890.1	Orotate phosphoribosyltransferase [Aeromonas veronii B565] [Aeromonas veronii]	sp|A4SHC9|PYRE_AERS4	Orotate phosphoribosyltransferase OS=Aeromonas salmonicida (strain A449) OX=382245 GN=pyrE PE=3 SV=1	pyrE	COG0461	Orotate phosphoribosyltransferase	K00762//pyrE; orotate phosphoribosyltransferase [EC:2.4.2.10]	ahi:VU14_00760	ko01100//Metabolic pathways//Global and overview maps//Metabolism;ko00240//Pyrimidine metabolism//Nucleotide metabolism//Metabolism	-	-	-
85	GQR50_00480	copA	WP_039213066.1	copper-translocating P-type ATPase [Aeromonas hydrophila]	sp|Q2YWA3|COPA_STAAB	Copper-exporting P-type ATPase OS=Staphylococcus aureus (strain bovine RF122 / ET3-1) OX=273036 GN=copA PE=3 SV=1	PA3920	COG2217	Cation transport ATPase	--	--	--	-	-	-
86	GQR50_00485	hmrR2	YP_858644.1	Cu(I)-responsive transcriptional regulator [Aeromonas hydrophila subsp. hydrophila ATCC 7966] [Aeromonas hydrophila]	sp|P58379|HMRR2_RHIME	Heavy metal-dependent transcription regulator 2 OS=Rhizobium meliloti (strain 1021) OX=266834 GN=hmrR2 PE=3 SV=1	SMb21579	COG0789	Predicted transcriptional regulators	K19591//cueR; MerR family transcriptional regulator, copper efflux regulator	aha:AHA_4221	--	GO:0051171//regulation of nitrogen compound metabolic process;GO:0051252//regulation of RNA metabolic process;GO:0019219//regulation of nucleobase-containing compound metabolic process;GO:0031323//regulation of cellular metabolic process;GO:0065007//biological regulation;GO:0010556//regulation of macromolecule biosynthetic process;GO:2000112//regulation of cellular macromolecule biosynthetic proc…	GO:0001071//nucleic acid binding transcription factor activity;GO:0046872//metal ion binding;GO:0043167//ion binding;GO:0005488//binding;GO:0043169//cation binding;GO:0046914//transition metal ion binding	-
87	GQR50_00490	cph2	WP_017409683.1	GGDEF domain-containing protein [Aeromonas hydrophila]	sp|Q55434|PHY2_SYNY3	Phytochrome-like protein cph2 OS=Synechocystis sp. (strain PCC 6803 / Kazusa) OX=1111708 GN=cph2 PE=1 SV=1	sll1673_3	COG2199	FOG: GGDEF domain	--	--	--	-	-	-
88	GQR50_00495	yihD	AEB51886.1	Protein YihD [Aeromonas veronii B565] [Aeromonas veronii]	sp|P0ADQ1|YIHD_ECO57	Protein YihD OS=Escherichia coli O157:H7 OX=83334 GN=yihD PE=4 SV=1	VC0037	COG3084	Uncharacterized protein conserved in bacteria	K09896//K09896; uncharacterized protein	adh:CK627_03360	--	-	-	-
89	GQR50_00500	fixG	WP_065475025.1	cytochrome c oxidase accessory protein CcoG [Aeromonas hydrophila]	sp|P18396|FIXG_RHIME	Nitrogen fixation protein FixG OS=Rhizobium meliloti (strain 1021) OX=266834 GN=fixG PE=4 SV=1	VC0036	COG0348	Polyferredoxin	--	--	--	-	-	-
90	GQR50_00505	srkA	AKA15514.1	serine/threonine protein kinase [Aeromonas hydrophila]	sp|Q8X8H9|SRKA_ECO57	Stress response kinase A OS=Escherichia coli O157:H7 OX=83334 GN=srkA PE=3 SV=1	ECs4782	COG2334	Putative homoserine kinase type II (protein kinase fold)	--	--	--	-	-	-
91	GQR50_00510	dsbA	YP_858639.1	thiol:disulfide interchange protein DsbA [Aeromonas hydrophila subsp. hydrophila ATCC 7966] [Aeromonas hydrophila]	sp|P32557|DSBA_VIBCH	Thiol:disulfide interchange protein DsbA OS=Vibrio cholerae serotype O1 (strain ATCC 39315 / El Tor Inaba N16961) OX=243277 GN=dsbA PE=1 SV=2	VC0034	COG0526	Thiol-disulfide isomerase and thioredoxins	K03673//dsbA; thiol:disulfide interchange protein DsbA	aha:AHA_4216	--	GO:0044699//single-organism process;GO:0044710//single-organism metabolic process;GO:0008152//metabolic process	-	GO:0005623//cell;GO:0044464//cell part
92	GQR50_00515	phnE	AHX34760.1	phosphonate ABC transporter permease [Aeromonas hydrophila AL09-71] [Aeromonas hydrophila]	sp|A0QQ68|PHNE_MYCS2	Phosphate-import permease protein PhnE OS=Mycobacterium smegmatis (strain ATCC 700084 / mc(2)155) OX=246196 GN=phnE PE=1 SV=1	PA3315	COG3639	ABC-type phosphate/phosphonate transport system, permease component	K02042//phnE; phosphonate transport system permease protein	ahy:AHML_21980	ko02010//ABC transporters//Membrane transport//Environmental Information Processing	-	-	-
93	GQR50_00520	phnC	WP_045525915.1	phosphonate ABC transporter [Aeromonas hydrophila]	sp|Q1IEK7|PHNC_PSEE4	Phosphonates import ATP-binding protein PhnC OS=Pseudomonas entomophila (strain L48) OX=384676 GN=phnC PE=3 SV=1	PA3314	COG3638	ABC-type phosphate/phosphonate transport system, ATPase component	K02041//phnC; phosphonate transport system ATP-binding protein [EC:3.6.3.28]	ahy:AHML_21975	ko02010//ABC transporters//Membrane transport//Environmental Information Processing	-	-	-
94	GQR50_00525	phnD	KDV04385.1	phosphonate ABC transporter substrate-binding protein [Aeromonas sp. HZM]	sp|P16682|PHND_ECOLI	Phosphonates-binding periplasmic protein OS=Escherichia coli (strain K12) OX=83333 GN=phnD PE=3 SV=2	PA3313	COG3221	ABC-type phosphate/phosphonate transport system, periplasmic component	K02044//phnD; phosphonate transport system substrate-binding protein	ahy:AHML_21970	ko02010//ABC transporters//Membrane transport//Environmental Information Processing	-	-	-
95	GQR50_00530	pncB	WP_011707868.1	nicotinate phosphoribosyltransferase [Aeromonas hydrophila]	sp|C5BD56|PNCB_EDWI9	Nicotinate phosphoribosyltransferase OS=Edwardsiella ictaluri (strain 93-146) OX=634503 GN=pncB PE=3 SV=1	pncB	COG1488	Nicotinic acid phosphoribosyltransferase	K00763//pncB; nicotinate phosphoribosyltransferase [EC:6.3.4.21]	aha:AHA_4212	ko01100//Metabolic pathways//Global and overview maps//Metabolism;ko00760//Nicotinate and nicotinamide metabolism//Metabolism of cofactors and vitamins//Metabolism	-	-	-
96	GQR50_00535	pncA	WP_011707867.1	amidase [Aeromonas hydrophila]	sp|P21369|PNCA_ECOLI	Nicotinamidase OS=Escherichia coli (strain K12) OX=83333 GN=pncA PE=1 SV=1	lin2716	COG1335	Amidases related to nicotinamidase	K08281//pncA; nicotinamidase/pyrazinamidase [EC:3.5.1.19 3.5.1.-]	aha:AHA_4211	ko01100//Metabolic pathways//Global and overview maps//Metabolism;ko00760//Nicotinate and nicotinamide metabolism//Metabolism of cofactors and vitamins//Metabolism	-	-	-
97	GQR50_00540	--	YP_858633.1	MutT/nudix family protein [Aeromonas hydrophila subsp. hydrophila ATCC 7966] [Aeromonas hydrophila]	--	--	PA4916	COG1051	ADP-ribose pyrophosphatase	--	--	--	-	GO:0003824//catalytic activity	-
98	GQR50_00545	ybbK	SIR07338.1	Uncharacterized conserved protein YbbK, DUF523 family [Aeromonas sp. RU34C]	sp|Q45584|YBBK_BACSU	Uncharacterized protein YbbK OS=Bacillus subtilis (strain 168) OX=224308 GN=ybbK PE=4 SV=2	RSc1374	COG1683	Uncharacterized conserved protein	--	--	--	-	-	-
99	GQR50_00550	yihG	WP_073352183.1	acyltransferase [Aeromonas aquatica]	sp|P32129|YIHG_ECOLI	Probable acyltransferase YihG OS=Escherichia coli (strain K12) OX=83333 GN=yihG PE=1 SV=1	VC0033	COG0204	1-acyl-sn-glycerol-3-phosphate acyltransferase	--	--	--	-	-	-
100	GQR50_00555	yihG	WP_043164005.1	acyltransferase [Aeromonas hydrophila]	sp|P32129|YIHG_ECOLI	Probable acyltransferase YihG OS=Escherichia coli (strain K12) OX=83333 GN=yihG PE=1 SV=1	PA0461	COG0204	1-acyl-sn-glycerol-3-phosphate acyltransferase	--	--	--	-	-	-
101	GQR50_00560	comM	KGY51693.1	ATP-dependent protease [Aeromonas hydrophila]	sp|P45049|COMM_HAEIN	Competence protein ComM OS=Haemophilus influenzae (strain ATCC 51907 / DSM 11121 / KW20 / Rd) OX=71421 GN=comM PE=1 SV=1	VC0032	COG0606	Predicted ATPase with chaperone activity	K07391//comM; magnesium chelatase family protein	aha:AHA_4206	--	-	-	-
102	GQR50_00565	--	WP_011707861.1	ilvBEDA operon leader peptide [Aeromonas hydrophila]	--	--	--	--	--	--	--	--	-	-	-
103	GQR50_00570	ilvG	WP_043126022.1	acetolactate synthase 2 catalytic subunit [Aeromonas hydrophila]	sp|P0DP90|ILVG_ECOLI	Acetolactate synthase isozyme 2 large subunit OS=Escherichia coli (strain K12) OX=83333 GN=ilvG PE=1 SV=1	STM3901	COG0028	Thiamine pyrophosphate-requiring enzymes [acetolactate synthase, pyruvate dehydrogenase (cytochrome), glyoxylate carboligase, phosphonopyruvate decarboxylase]	K01652//E2.2.1.6L; acetolactate synthase I/II/III large subunit [EC:2.2.1.6]	ahy:AHML_21930	ko01100//Metabolic pathways//Global and overview maps//Metabolism;ko01110//Biosynthesis of secondary metabolites//Global and overview maps//Metabolism;ko01130//Biosynthesis of antibiotics//Global and overview maps//Metabolism;ko01230//Biosynthesis of amino acids//Global and overview maps//Metabolism;ko00650//Butanoate metabolism//Carbohydrate metabolism//Metabolism;ko01210//2-Oxocarboxylic acid m…	-	-	-
104	GQR50_00575	ilvM	AGM46141.1	acetolactate synthase II small subunit [Aeromonas hydrophila ML09-119] [Aeromonas hydrophila]	sp|P0ADG3|ILVM_SHIFL	Acetolactate synthase isozyme 2 small subunit OS=Shigella flexneri OX=623 GN=ilvM PE=3 SV=2	YPO3900	COG3978	Acetolactate synthase (isozyme II), small (regulatory) subunit	K11258//ilvM; acetolactate synthase II small subunit [EC:2.2.1.6]	ahy:AHML_21925	ko01100//Metabolic pathways//Global and overview maps//Metabolism;ko01110//Biosynthesis of secondary metabolites//Global and overview maps//Metabolism;ko01130//Biosynthesis of antibiotics//Global and overview maps//Metabolism;ko01230//Biosynthesis of amino acids//Global and overview maps//Metabolism;ko00650//Butanoate metabolism//Carbohydrate metabolism//Metabolism;ko01210//2-Oxocarboxylic acid m…	-	-	-
105	GQR50_00580	ilvE	KGY51696.1	branched-chain amino acid aminotransferase [Aeromonas hydrophila]	sp|P0A1A5|ILVE_SALTY	Branched-chain-amino-acid aminotransferase OS=Salmonella typhimurium (strain LT2 / SGSC1412 / ATCC 700720) OX=99287 GN=ilvE PE=1 SV=2	VC0029	COG0115	Branched-chain amino acid aminotransferase/4-amino-4-deoxychorismate lyase	K00826//E2.6.1.42; branched-chain amino acid aminotransferase [EC:2.6.1.42]	aaj:BOQ57_21695	ko01100//Metabolic pathways//Global and overview maps//Metabolism;ko01110//Biosynthesis of secondary metabolites//Global and overview maps//Metabolism;ko01130//Biosynthesis of antibiotics//Global and overview maps//Metabolism;ko01230//Biosynthesis of amino acids//Global and overview maps//Metabolism;ko00270//Cysteine and methionine metabolism//Amino acid metabolism//Metabolism;ko01210//2-Oxocarbo…	GO:0019752//carboxylic acid metabolic process;GO:0006807//nitrogen compound metabolic process;GO:0044710//single-organism metabolic process;GO:0044238//primary metabolic process;GO:0044281//small molecule metabolic process;GO:0044763//single-organism cellular process;GO:0044237//cellular metabolic process;GO:0006082//organic acid metabolic process;GO:0006520//cellular amino acid metabolic process…	GO:0016740//transferase activity;GO:0008483//transaminase activity;GO:0016769//transferase activity, transferring nitrogenous groups;GO:0003824//catalytic activity;GO:0004084//branched-chain-amino-acid transaminase activity	-
106	GQR50_00585	ilvD	KHA58136.1	dihydroxy-acid dehydratase [Aeromonas hydrophila]	sp|A0KQS4|ILVD_AERHH	Dihydroxy-acid dehydratase OS=Aeromonas hydrophila subsp. hydrophila (strain ATCC 7966 / DSM 30187 / JCM 1027 / KCTC 2358 / NCIMB 9240) OX=380703 GN=ilvD PE=3 SV=2	ECs4705	COG0129	Dihydroxyacid dehydratase/phosphogluconate dehydratase	K01687//ilvD; dihydroxy-acid dehydratase [EC:4.2.1.9]	aha:AHA_4202	ko01100//Metabolic pathways//Global and overview maps//Metabolism;ko01110//Biosynthesis of secondary metabolites//Global and overview maps//Metabolism;ko01130//Biosynthesis of antibiotics//Global and overview maps//Metabolism;ko01230//Biosynthesis of amino acids//Global and overview maps//Metabolism;ko01210//2-Oxocarboxylic acid metabolism//Global and overview maps//Metabolism;ko00770//Pantothena…	-	-	-
107	GQR50_00590	ilvA	WP_029304971.1	PLP-dependent threonine dehydratase [Aeromonas hydrophila]	sp|P20506|ILVA_SALTY	L-Threonine dehydratase biosynthetic IlvA OS=Salmonella typhimurium (strain LT2 / SGSC1412 / ATCC 700720) OX=99287 GN=ilvA PE=3 SV=3	VC0027	COG1171	Threonine dehydratase	K01754//E4.3.1.19; threonine dehydratase [EC:4.3.1.19]	aha:AHA_4201	ko01100//Metabolic pathways//Global and overview maps//Metabolism;ko01110//Biosynthesis of secondary metabolites//Global and overview maps//Metabolism;ko01130//Biosynthesis of antibiotics//Global and overview maps//Metabolism;ko01230//Biosynthesis of amino acids//Global and overview maps//Metabolism;ko01200//Carbon metabolism//Global and overview maps//Metabolism;ko00260//Glycine, serine and thre…	GO:0043436//oxoacid metabolic process;GO:0044281//small molecule metabolic process;GO:1901564//organonitrogen compound metabolic process;GO:0008652//cellular amino acid biosynthetic process;GO:0016053//organic acid biosynthetic process;GO:0044249//cellular biosynthetic process;GO:0044710//single-organism metabolic process;GO:0044283//small molecule biosynthetic process;GO:0006520//cellular amino …	GO:0043168//anion binding;GO:0043167//ion binding;GO:0003824//catalytic activity;GO:0005488//binding	-
108	GQR50_00595	ompA	WP_016352351.1	porin OmpA [Aeromonas hydrophila]	sp|P02936|OMPA_SALTY	Outer membrane protein A OS=Salmonella typhimurium (strain LT2 / SGSC1412 / ATCC 700720) OX=99287 GN=ompA PE=3 SV=2	STM1070	COG2885	Outer membrane protein and related peptidoglycan-associated (lipo)proteins	K03286//TC.OOP; OmpA-OmpF porin, OOP family	ahy:AHML_21905	--	-	-	-
109	GQR50_00600	--	WP_041216876.1	HPP family protein [Aeromonas hydrophila]	--	--	slr0789	COG3448	CBS-domain-containing membrane protein	--	--	--	-	-	-
110	GQR50_00605	--	WP_041216875.1	TetR family transcriptional regulator [Aeromonas hydrophila]	--	--	VC1746	COG1309	Transcriptional regulator	--	--	--	-	-	-
111	GQR50_00610	--	WP_060391021.1	hypothetical protein [Aeromonas hydrophila]	--	--	XF1011	COG2931	RTX toxins and related Ca2+-binding proteins	--	--	--	-	-	-
112	GQR50_00615	priA	SIR07130.1	replication restart DNA helicase PriA [Aeromonas sp. RU34C]	sp|P17888|PRIA_ECOLI	Primosomal protein N' OS=Escherichia coli (strain K12) OX=83333 GN=priA PE=1 SV=2	STM4095	COG1198	Primosomal protein N' (replication factor Y) - superfamily II helicase	K04066//priA; primosomal protein N' (replication factor Y) (superfamily II helicase) [EC:3.6.4.-]	aaj:BOQ57_21670	ko03440//Homologous recombination//Replication and repair//Genetic Information Processing	-	-	-
113	GQR50_00620	rpmE	YP_858620.1	50S ribosomal protein L31 [Aeromonas hydrophila subsp. hydrophila ATCC 7966] [Aeromonas hydrophila]	sp|A4SHF6|RL31_AERS4	50S ribosomal protein L31 OS=Aeromonas salmonicida (strain A449) OX=382245 GN=rpmE PE=3 SV=1	PM1142	COG0254	Ribosomal protein L31	K02909//RP-L31; large subunit ribosomal protein L31	aha:AHA_4197	ko03010//Ribosome//Translation//Genetic Information Processing	GO:0010467//gene expression;GO:0071704//organic substance metabolic process;GO:0043170//macromolecule metabolic process;GO:0008152//metabolic process	GO:0043167//ion binding;GO:1901363//heterocyclic compound binding;GO:0005488//binding;GO:0003723//RNA binding;GO:0043169//cation binding;GO:0005198//structural molecule activity;GO:0003676//nucleic acid binding;GO:0097159//organic cyclic compound binding	GO:0005623//cell;GO:0030529//intracellular ribonucleoprotein complex;GO:0044464//cell part;GO:0032991//macromolecular complex;GO:0005622//intracellular;GO:1990904//ribonucleoprotein complex;GO:0044424//intracellular part
114	GQR50_00625	--	WP_011707852.1	nucleoside-diphosphate sugar epimerase [Aeromonas hydrophila]	--	--	ECs0955	COG0702	Predicted nucleoside-diphosphate-sugar epimerases	--	--	--	-	-	-
115	GQR50_00630	maeB	WP_029302335.1	malate dehydrogenase [Aeromonas hydrophila]	sp|E1V8J1|MAEB_HALED	NADP-dependent malic enzyme OS=Halomonas elongata (strain ATCC 33173 / DSM 2581 / NBRC 15536 / NCIMB 2198 / 1H9) OX=768066 GN=maeB PE=1 SV=1	VC2681	COG0281	Malic enzyme	K00029//E1.1.1.40; malate dehydrogenase (oxaloacetate-decarboxylating)(NADP+) [EC:1.1.1.40]	aha:AHA_4195	ko01100//Metabolic pathways//Global and overview maps//Metabolism;ko01120//Microbial metabolism in diverse environments//Global and overview maps//Metabolism;ko01200//Carbon metabolism//Global and overview maps//Metabolism;ko00620//Pyruvate metabolism//Carbohydrate metabolism//Metabolism;ko00710//Carbon fixation in photosynthetic organisms//Energy metabolism//Metabolism	-	-	-
116	GQR50_00635	--	WP_005306777.1	MULTISPECIES: hypothetical protein [Aeromonas]	--	--	--	--	--	--	--	--	-	-	-
117	GQR50_00640	rstB	WP_029302334.1	two-component sensor histidine kinase [Aeromonas hydrophila]	sp|P18392|RSTB_ECOLI	Sensor protein RstB OS=Escherichia coli (strain K12) OX=83333 GN=rstB PE=1 SV=2	ECs2315	COG0642	Signal transduction histidine kinase	K07639//rstB; two-component system, OmpR family, sensor histidine kinase RstB [EC:2.7.13.3]	aaj:BOQ57_21645	ko02020//Two-component system//Signal transduction//Environmental Information Processing	-	-	-
118	GQR50_00645	rstA	WP_075384517.1	two-component system response regulator RstA [Aeromonas hydrophila]	sp|P52108|RSTA_ECOLI	Transcriptional regulatory protein RstA OS=Escherichia coli (strain K12) OX=83333 GN=rstA PE=1 SV=2	YPO2308	COG0745	Response regulators consisting of a CheY-like receiver domain and a winged-helix DNA-binding domain	K07661//rstA; two-component system, OmpR family, response regulator RstA	aha:AHA_4192	ko02020//Two-component system//Signal transduction//Environmental Information Processing	GO:0009059//macromolecule biosynthetic process;GO:0044237//cellular metabolic process;GO:0044249//cellular biosynthetic process;GO:0050789//regulation of biological process;GO:0010468//regulation of gene expression;GO:0008152//metabolic process;GO:0065007//biological regulation;GO:0034645//cellular macromolecule biosynthetic process;GO:0044260//cellular macromolecule metabolic process;GO:0060255/…	GO:0005488//binding;GO:0097159//organic cyclic compound binding;GO:0003676//nucleic acid binding;GO:1901363//heterocyclic compound binding	-
119	GQR50_00650	trmA	WP_011707848.1	tRNA (uridine(54)-C5)-methyltransferase TrmA [Aeromonas hydrophila]	sp|A0KQR3|TRMA_AERHH	tRNA/tmRNA (uracil-C(5))-methyltransferase OS=Aeromonas hydrophila subsp. hydrophila (strain ATCC 7966 / DSM 30187 / JCM 1027 / KCTC 2358 / NCIMB 9240) OX=380703 GN=trmA PE=3 SV=1	VC0154	COG2265	SAM-dependent methyltransferases related to tRNA (uracil-5-)-methyltransferase	K00557//trmA; tRNA (uracil-5-)-methyltransferase [EC:2.1.1.35]	aha:AHA_4191	--	-	-	-
120	GQR50_00655	--	WP_077096292.1	hypothetical protein [Aeromonas hydrophila]	--	--	--	--	--	--	--	--	-	-	-
121	GQR50_00660	--	EZH79375.1	ATP:cob(I)alamin adenosyltransferase [Aeromonas hydrophila AD9] [Aeromonas hydrophila]	--	--	--	--	--	--	--	--	-	GO:0003824//catalytic activity	-
122	GQR50_00665	--	WP_070171059.1	transposase [Aeromonas hydrophila]	--	--	--	--	--	--	--	--	-	-	-
123	GQR50_00670	malZ	WP_043126000.1	maltodextrin glucosidase [Aeromonas hydrophila]	sp|P21517|MALZ_ECOLI	Maltodextrin glucosidase OS=Escherichia coli (strain K12) OX=83333 GN=malZ PE=1 SV=5	YPO3200	COG0366	Glycosidases	K01187//malZ; alpha-glucosidase [EC:3.2.1.20]	ahi:VU14_00920	ko01100//Metabolic pathways//Global and overview maps//Metabolism;ko00500//Starch and sucrose metabolism//Carbohydrate metabolism//Metabolism;ko00052//Galactose metabolism//Carbohydrate metabolism//Metabolism	-	-	-
124	GQR50_00675	--	SIQ95729.1	HD-like signal output (HDOD) domain, no enzymatic activity [Aeromonas veronii]	--	--	VCA0034	COG1639	Predicted signal transduction protein	--	--	--	-	-	-
125	GQR50_00680	hslJ	WP_043160193.1	heat-shock protein HslJ [Aeromonas hydrophila]	sp|P52644|HSLJ_ECOLI	Heat shock protein HslJ OS=Escherichia coli (strain K12) OX=83333 GN=hslJ PE=1 SV=1	hslJ	COG3187	Heat shock protein	K03668//hslJ; heat shock protein HslJ	ahy:AHML_21835	--	-	-	-
126	GQR50_00685	yegD	WP_039213018.1	molecular chaperone [Aeromonas hydrophila]	sp|P36928|YEGD_ECOLI	Uncharacterized chaperone protein YegD OS=Escherichia coli (strain K12) OX=83333 GN=yegD PE=3 SV=2	YPO2840	COG0443	Molecular chaperone	K04046//yegD; hypothetical chaperone protein	aha:AHA_4146	--	-	-	-
127	GQR50_00690	ldhA	WP_017409740.1	lactate dehydrogenase [Aeromonas hydrophila]	sp|P52643|LDHD_ECOLI	D-lactate dehydrogenase OS=Escherichia coli (strain K12) OX=83333 GN=ldhA PE=1 SV=1	YPO2329	COG1052	Lactate dehydrogenase and related dehydrogenases	K03778//ldhA; D-lactate dehydrogenase [EC:1.1.1.28]	ahh:RY45_21605	ko01120//Microbial metabolism in diverse environments//Global and overview maps//Metabolism;ko00620//Pyruvate metabolism//Carbohydrate metabolism//Metabolism	GO:0008152//metabolic process;GO:0044699//single-organism process;GO:0044710//single-organism metabolic process	GO:0097159//organic cyclic compound binding;GO:0016614//oxidoreductase activity, acting on CH-OH group of donors;GO:0016491//oxidoreductase activity;GO:0000166//nucleotide binding;GO:0004457//lactate dehydrogenase activity;GO:1901363//heterocyclic compound binding;GO:0036094//small molecule binding;GO:0005488//binding;GO:0003824//catalytic activity;GO:1901265//nucleoside phosphate binding	-
128	GQR50_00695	creA	YP_858567.1	CreA family protein [Aeromonas hydrophila subsp. hydrophila ATCC 7966] [Aeromonas hydrophila]	sp|P0AE91|CREA_ECOLI	Protein CreA OS=Escherichia coli (strain K12) OX=83333 GN=creA PE=3 SV=1	PA4564	COG3045	Uncharacterized protein conserved in bacteria	K05805//creA; CreA protein	aha:AHA_4144	--	-	-	-
129	GQR50_00700	--	SIR06279.1	Uncharacterized membrane protein YGL010W [Aeromonas sp. RU34C]	--	--	--	--	--	--	--	--	-	-	-
130	GQR50_00705	--	WP_017409742.1	hypothetical protein [Aeromonas hydrophila]	--	--	--	--	--	--	--	--	-	-	-
131	GQR50_00710	dksA	YP_858564.1	RNA polymerase-binding protein DksA [Aeromonas hydrophila subsp. hydrophila ATCC 7966] [Aeromonas hydrophila]	sp|P0ABS1|DKSA_ECOLI	RNA polymerase-binding transcription factor DksA OS=Escherichia coli (strain K12) OX=83333 GN=dksA PE=1 SV=1	ECs0149	COG1734	DnaK suppressor protein	K06204//dksA; DnaK suppressor protein	aha:AHA_4141	ko02026//Biofilm formation - Escherichia coli//Cellular community - prokaryotes//Cellular Processes	-	-	-
132	GQR50_00715	puuA	YP_858563.1	glutamine synthetase [Aeromonas hydrophila subsp. hydrophila ATCC 7966] [Aeromonas hydrophila]	sp|P78061|PUUA_ECOLI	Gamma-glutamylputrescine synthetase PuuA OS=Escherichia coli (strain K12) OX=83333 GN=puuA PE=1 SV=2	PA0298	COG0174	Glutamine synthetase	K01915//glnA; glutamine synthetase [EC:6.3.1.2]	aha:AHA_4140	ko01100//Metabolic pathways//Global and overview maps//Metabolism;ko01120//Microbial metabolism in diverse environments//Global and overview maps//Metabolism;ko02020//Two-component system//Signal transduction//Environmental Information Processing;ko01230//Biosynthesis of amino acids//Global and overview maps//Metabolism;ko00250//Alanine, aspartate and glutamate metabolism//Amino acid metabolism//…	GO:0044238//primary metabolic process;GO:0071704//organic substance metabolic process;GO:0006082//organic acid metabolic process;GO:1901605//alpha-amino acid metabolic process;GO:0006541//glutamine metabolic process;GO:0009987//cellular process;GO:0044699//single-organism process;GO:0044237//cellular metabolic process;GO:0044281//small molecule metabolic process;GO:1901564//organonitrogen compoun…	GO:0016880//acid-ammonia (or amide) ligase activity;GO:0016211//ammonia ligase activity;GO:0003824//catalytic activity;GO:0016879//ligase activity, forming carbon-nitrogen bonds;GO:0016874//ligase activity	-
133	GQR50_00720	spuC	YP_858562.1	aminotransferase [Aeromonas hydrophila subsp. hydrophila ATCC 7966] [Aeromonas hydrophila]	sp|Q9I6J2|SPUC_PSEAE	Putrescine--pyruvate aminotransferase OS=Pseudomonas aeruginosa (strain ATCC 15692 / DSM 22644 / CIP 104116 / JCM 14847 / LMG 12228 / 1C / PRS 101 / PAO1) OX=208964 GN=spuC PE=1 SV=1	PA0299	COG0161	Adenosylmethionine-8-amino-7-oxononanoate aminotransferase	K12256//spuC; putrescine---pyruvate transaminase [EC:2.6.1.113]	aha:AHA_4139	ko01100//Metabolic pathways//Global and overview maps//Metabolism;ko00330//Arginine and proline metabolism//Amino acid metabolism//Metabolism	-	GO:0005488//binding;GO:0043168//anion binding;GO:0003824//catalytic activity;GO:0016769//transferase activity, transferring nitrogenous groups;GO:0016740//transferase activity;GO:0043167//ion binding	-
134	GQR50_00725	spuD	AGM46114.1	putrescine ABC transporter periplasmic putrescine-binding protein [Aeromonas hydrophila ML09-119] [Aeromonas hydrophila]	sp|Q02UB7|SPUD_PSEAB	Putrescine-binding periplasmic protein SpuD OS=Pseudomonas aeruginosa (strain UCBPP-PA14) OX=208963 GN=spuD PE=1 SV=1	PA0300	COG0687	Spermidine/putrescine-binding periplasmic protein	K11073//potF; putrescine transport system substrate-binding protein	ahy:AHML_21790	ko02010//ABC transporters//Membrane transport//Environmental Information Processing	-	-	-
135	GQR50_00730	spuE	YP_858560.1	spermidine/putrescine ABC transporter periplasmic spermidine/putrescine-binding protein [Aeromonas hydrophila subsp. hydrophila ATCC 7966] [Aeromonas hydrophila]	sp|Q9I6J0|SPUE_PSEAE	Spermidine-binding periplasmic protein SpuE OS=Pseudomonas aeruginosa (strain ATCC 15692 / DSM 22644 / CIP 104116 / JCM 14847 / LMG 12228 / 1C / PRS 101 / PAO1) OX=208964 GN=spuE PE=1 SV=1	PA0301	COG0687	Spermidine/putrescine-binding periplasmic protein	K11073//potF; putrescine transport system substrate-binding protein	aha:AHA_4137	ko02010//ABC transporters//Membrane transport//Environmental Information Processing	GO:0051179//localization;GO:0051234//establishment of localization;GO:0044699//single-organism process;GO:1902578//single-organism localization;GO:0044765//single-organism transport;GO:0006810//transport	GO:0005488//binding	GO:0005623//cell;GO:0044464//cell part
136	GQR50_00735	potG	YP_858559.1	putrescine transport ATP-binding protein PotG [Aeromonas hydrophila subsp. hydrophila ATCC 7966] [Aeromonas hydrophila]	sp|P31134|POTG_ECOLI	Putrescine transport ATP-binding protein PotG OS=Escherichia coli (strain K12) OX=83333 GN=potG PE=3 SV=2	PA0302	COG3842	ABC-type spermidine/putrescine transport systems, ATPase components	K11076//potG; putrescine transport system ATP-binding protein	aha:AHA_4136	ko02010//ABC transporters//Membrane transport//Environmental Information Processing	GO:0009987//cellular process;GO:0006810//transport;GO:0051234//establishment of localization;GO:0044763//single-organism cellular process;GO:0044765//single-organism transport;GO:1902578//single-organism localization;GO:0071702//organic substance transport;GO:0015846//polyamine transport;GO:0051179//localization;GO:0044699//single-organism process;GO:0071705//nitrogen compound transport	GO:0036094//small molecule binding;GO:0005215//transporter activity;GO:0016818//hydrolase activity, acting on acid anhydrides, in phosphorus-containing anhydrides;GO:0097159//organic cyclic compound binding;GO:0022857//transmembrane transporter activity;GO:0016817//hydrolase activity, acting on acid anhydrides;GO:0016787//hydrolase activity;GO:0005488//binding;GO:0016820//hydrolase activity, acti…	GO:0016020//membrane;GO:0032991//macromolecular complex;GO:0043234//protein complex
137	GQR50_00740	potH	WP_017409743.1	putrescine ABC transporter permease [Aeromonas hydrophila]	sp|P31135|POTH_ECOLI	Putrescine transport system permease protein PotH OS=Escherichia coli (strain K12) OX=83333 GN=potH PE=1 SV=1	PA0303	COG1176	ABC-type spermidine/putrescine transport system, permease component I	K11075//potH; putrescine transport system permease protein	aha:AHA_4135	ko02010//ABC transporters//Membrane transport//Environmental Information Processing	-	-	GO:0031224//intrinsic component of membrane;GO:0044425//membrane part;GO:0016020//membrane
138	GQR50_00745	potI	YP_858557.1	putrescine ABC transporter permease PotI [Aeromonas hydrophila subsp. hydrophila ATCC 7966] [Aeromonas hydrophila]	sp|P0AFL2|POTI_ECOL6	Putrescine transport system permease protein PotI OS=Escherichia coli O6:H1 (strain CFT073 / ATCC 700928 / UPEC) OX=199310 GN=potI PE=3 SV=1	PA0304	COG1177	ABC-type spermidine/putrescine transport system, permease component II	K11074//potI; putrescine transport system permease protein	aha:AHA_4134	ko02010//ABC transporters//Membrane transport//Environmental Information Processing	-	-	GO:0016020//membrane;GO:0044425//membrane part;GO:0031224//intrinsic component of membrane
139	GQR50_00750	yiiM	WP_043160192.1	MOSC domain-containing protein [Aeromonas hydrophila]	sp|P32157|YIIM_ECOLI	Protein YiiM OS=Escherichia coli (strain K12) OX=83333 GN=yiiM PE=1 SV=2	PA0529	COG2258	Uncharacterized protein conserved in bacteria	--	--	--	-	-	-
140	GQR50_00760	--	WP_011707791.1	MULTISPECIES: hypothetical protein [Aeromonas]	--	--	--	--	--	--	--	--	-	-	-
141	GQR50_00765	yigI	SIR06022.1	uncharacterized domain 1-containing protein [Aeromonas sp. RU34C]	sp|P0ADP3|YIGI_ECOL6	Uncharacterized protein YigI OS=Escherichia coli O6:H1 (strain CFT073 / ATCC 700928 / UPEC) OX=199310 GN=yigI PE=4 SV=1	ECs4750	COG2050	Uncharacterized protein, possibly involved in aromatic compounds catabolism	--	--	--	-	-	-
142	GQR50_00770	recQ	YP_858553.1	ATP-dependent DNA helicase RecQ [Aeromonas hydrophila subsp. hydrophila ATCC 7966] [Aeromonas hydrophila]	sp|P15043|RECQ_ECOLI	ATP-dependent DNA helicase RecQ OS=Escherichia coli (strain K12) OX=83333 GN=recQ PE=1 SV=5	VC0196	COG0514	Superfamily II DNA helicase	K03654//recQ; ATP-dependent DNA helicase RecQ [EC:3.6.4.12]	aha:AHA_4129	ko03018//RNA degradation//Folding, sorting and degradation//Genetic Information Processing	GO:0016043//cellular component organization;GO:0044237//cellular metabolic process;GO:0046483//heterocycle metabolic process;GO:0044238//primary metabolic process;GO:0050896//response to stimulus;GO:0071840//cellular component organization or biogenesis;GO:0051276//chromosome organization;GO:0006139//nucleobase-containing compound metabolic process;GO:0033554//cellular response to stress;GO:00517…	GO:0036094//small molecule binding;GO:0016887//ATPase activity;GO:0004386//helicase activity;GO:0097367//carbohydrate derivative binding;GO:0016817//hydrolase activity, acting on acid anhydrides;GO:0003824//catalytic activity;GO:0003678//DNA helicase activity;GO:0008026//ATP-dependent helicase activity;GO:0032549//ribonucleoside binding;GO:0001882//nucleoside binding;GO:0032550//purine ribonucleo…	GO:0044464//cell part;GO:0005623//cell
143	GQR50_00775	cc4	WP_039213010.1	cytochrome c [Aeromonas hydrophila]	sp|P82903|CY552_MARHY	Cytochrome c-552 OS=Marinobacter hydrocarbonoclasticus OX=2743 PE=1 SV=2	PA5490	COG2863	Cytochrome c553	--	--	--	-	-	-
144	GQR50_00780	AHA_4127	WP_060390820.1	SELO family protein [Aeromonas hydrophila]	sp|A0KQK0|Y4127_AERHH	UPF0061 protein AHA_4127 OS=Aeromonas hydrophila subsp. hydrophila (strain ATCC 7966 / DSM 30187 / JCM 1027 / KCTC 2358 / NCIMB 9240) OX=380703 GN=AHA_4127 PE=3 SV=1	ydiU	COG0397	Uncharacterized conserved protein	K08997//ydiU; uncharacterized protein	acav:VI35_00820	--	-	-	-
145	GQR50_00785	--	WP_049045453.1	DUF3630 domain-containing protein [Aeromonas hydrophila]	--	--	--	--	--	--	--	--	-	-	-
146	GQR50_00790	yhhQ	ABK36094.1	putative membrane protein [Aeromonas hydrophila subsp. hydrophila ATCC 7966] [Aeromonas hydrophila]	sp|P37619|QPTR_ECOLI	Queuosine precursor transporter OS=Escherichia coli (strain K12) OX=83333 GN=yhhQ PE=1 SV=1	VC2706	COG1738	Uncharacterized conserved protein	K09125//K09125; uncharacterized protein	asa:ASA_0187	--	-	-	-
147	GQR50_00795	rraA	YP_858548.1	ribonuclease activity regulator protein RraA [Aeromonas hydrophila subsp. hydrophila ATCC 7966] [Aeromonas hydrophila]	sp|C4LBS7|RRAA_TOLAT	Regulator of ribonuclease activity A OS=Tolumonas auensis (strain DSM 9187 / TA4) OX=595494 GN=rraA PE=3 SV=1	VC2672	COG0684	Demethylmenaquinone methyltransferase	K02553//rraA; regulator of ribonuclease activity A	aha:AHA_4124	--	GO:0060700//regulation of ribonuclease activity;GO:0050794//regulation of cellular process;GO:0048519//negative regulation of biological process;GO:0051252//regulation of RNA metabolic process;GO:0019222//regulation of metabolic process;GO:0019219//regulation of nucleobase-containing compound metabolic process;GO:0065009//regulation of molecular function;GO:0050790//regulation of catalytic activi…	GO:0098772//molecular function regulator;GO:0004857//enzyme inhibitor activity;GO:0005488//binding;GO:0005515//protein binding;GO:0008428//ribonuclease inhibitor activity;GO:0030234//enzyme regulator activity	-
148	GQR50_00800	ctpH	KHA58201.1	chemotaxis protein [Aeromonas hydrophila]	sp|G3XDA3|CTPH_PSEAE	Methyl-accepting chemotaxis protein CtpH OS=Pseudomonas aeruginosa (strain ATCC 15692 / DSM 22644 / CIP 104116 / JCM 14847 / LMG 12228 / 1C / PRS 101 / PAO1) OX=208964 GN=ctpH PE=1 SV=1	VC0449	COG0840	Methyl-accepting chemotaxis protein	K03406//mcp; methyl-accepting chemotaxis protein	aaj:BOQ57_21485	ko02020//Two-component system//Signal transduction//Environmental Information Processing;ko02030//Bacterial chemotaxis//Cell motility//Cellular Processes	-	-	-
149	GQR50_00805	TTHA1060	WP_075384515.1	magnesium transporter [Aeromonas hydrophila]	sp|Q5SMG8|MGTE_THET8	Magnesium transporter MgtE OS=Thermus thermophilus (strain HB8 / ATCC 27634 / DSM 579) OX=300852 GN=TTHA1060 PE=1 SV=1	YPO2839	COG2239	Mg/Co/Ni transporter MgtE (contains CBS domain)	K06213//mgtE; magnesium transporter	aha:AHA_4122	--	-	-	-
150	GQR50_00810	cysG3	WP_016352324.1	siroheme synthase [Aeromonas hydrophila]	sp|A0KQJ4|CYSG3_AERHH	Siroheme synthase 3 OS=Aeromonas hydrophila subsp. hydrophila (strain ATCC 7966 / DSM 30187 / JCM 1027 / KCTC 2358 / NCIMB 9240) OX=380703 GN=cysG3 PE=3 SV=1	STM3477_2	COG0007	Uroporphyrinogen-III methylase	K02302//cysG; uroporphyrin-III C-methyltransferase / precorrin-2 dehydrogenase / sirohydrochlorin ferrochelatase [EC:2.1.1.107 1.3.1.76 4.99.1.4]	ahy:AHML_21710	ko01100//Metabolic pathways//Global and overview maps//Metabolism;ko01110//Biosynthesis of secondary metabolites//Global and overview maps//Metabolism;ko01120//Microbial metabolism in diverse environments//Global and overview maps//Metabolism;ko00860//Porphyrin and chlorophyll metabolism//Metabolism of cofactors and vitamins//Metabolism	-	-	-
151	GQR50_00815	nirC	SIR05797.1	nitrite transporter NirC [Aeromonas sp. RU34C]	sp|P0AC27|NIRC_SHIFL	Nitrite transporter NirC OS=Shigella flexneri OX=623 GN=nirC PE=3 SV=1	nirCm	COG2116	Formate/nitrite family of transporters	K02598//nirC; nitrite transporter	aha:AHA_4120	--	-	-	-
152	GQR50_00820	nirD	AHE51468.1	nirD product [Aeromonas hydrophila 4AK4] [Aeromonas hydrophila]	sp|P0A230|NIRD_SALTI	Nitrite reductase (NADH) small subunit OS=Salmonella typhi OX=90370 GN=nirD PE=3 SV=1	YPO0160	COG2146	Ferredoxin subunits of nitrite reductase and ring-hydroxylating dioxygenases	K00363//nirD; nitrite reductase (NADH) small subunit [EC:1.7.1.15]	aaj:BOQ57_21465	ko01120//Microbial metabolism in diverse environments//Global and overview maps//Metabolism;ko00910//Nitrogen metabolism//Energy metabolism//Metabolism	-	-	-
153	GQR50_00825	nirB	WP_077095717.1	nitrite reductase large subunit [Aeromonas hydrophila]	sp|P08201|NIRB_ECOLI	Nitrite reductase (NADH) large subunit OS=Escherichia coli (strain K12) OX=83333 GN=nirB PE=3 SV=4	STM3474	COG1251	NAD(P)H-nitrite reductase	K00362//nirB; nitrite reductase (NADH) large subunit [EC:1.7.1.15]	aha:AHA_4118	ko01120//Microbial metabolism in diverse environments//Global and overview maps//Metabolism;ko00910//Nitrogen metabolism//Energy metabolism//Metabolism	-	-	-
154	GQR50_00830	pcpR	WP_011707778.1	LysR family transcriptional regulator [Aeromonas hydrophila]	sp|P52679|PCPR_SPHCR	PCP degradation transcriptional activation protein OS=Sphingobium chlorophenolicum OX=46429 GN=pcpR PE=1 SV=2	mll1141	COG0583	Transcriptional regulator	--	--	--	-	-	-
155	GQR50_00835	mmr	WP_029302314.1	MFS transporter [Aeromonas hydrophila]	sp|P11545|MMR_STRCO	Methylenomycin A resistance protein OS=Streptomyces coelicolor (strain ATCC BAA-471 / A3(2) / M145) OX=100226 GN=mmr PE=3 SV=1	Cgl0166	COG0477	Permeases of the major facilitator superfamily	--	--	--	-	-	-
156	GQR50_00840	hslU	KHA58209.1	ATP-dependent protease ATP-binding subunit HslU [Aeromonas hydrophila]	sp|A0KQI8|HSLU_AERHH	ATP-dependent protease ATPase subunit HslU OS=Aeromonas hydrophila subsp. hydrophila (strain ATCC 7966 / DSM 30187 / JCM 1027 / KCTC 2358 / NCIMB 9240) OX=380703 GN=hslU PE=3 SV=1	YPO0105	COG1220	ATP-dependent protease HslVU (ClpYQ), ATPase subunit	K03667//hslU; ATP-dependent HslUV protease ATP-binding subunit HslU	ahh:RY45_21455	--	GO:0071704//organic substance metabolic process;GO:0009987//cellular process;GO:0044267//cellular protein metabolic process;GO:0044237//cellular metabolic process;GO:0044260//cellular macromolecule metabolic process;GO:0043170//macromolecule metabolic process;GO:0044238//primary metabolic process;GO:0008152//metabolic process;GO:0019538//protein metabolic process	GO:0001883//purine nucleoside binding;GO:0005488//binding;GO:0032549//ribonucleoside binding;GO:0097367//carbohydrate derivative binding;GO:0003824//catalytic activity;GO:0017111//nucleoside-triphosphatase activity;GO:0016818//hydrolase activity, acting on acid anhydrides, in phosphorus-containing anhydrides;GO:1901363//heterocyclic compound binding;GO:0008233//peptidase activity;GO:0097159//orga…	GO:0044424//intracellular part;GO:0005623//cell;GO:0031597//cytosolic proteasome complex;GO:0005829//cytosol;GO:0005622//intracellular;GO:0005737//cytoplasm;GO:0044444//cytoplasmic part;GO:0044464//cell part;GO:0044445//cytosolic part;GO:0000502//proteasome complex;GO:0032991//macromolecular complex;GO:0043234//protein complex
157	GQR50_00845	hslV	WP_041214255.1	HslU--HslV peptidase proteolytic subunit [Aeromonas caviae]	sp|A0KQI7|HSLV_AERHH	ATP-dependent protease subunit HslV OS=Aeromonas hydrophila subsp. hydrophila (strain ATCC 7966 / DSM 30187 / JCM 1027 / KCTC 2358 / NCIMB 9240) OX=380703 GN=hslV PE=3 SV=1	VC2675	COG5405	ATP-dependent protease HslVU (ClpYQ), peptidase subunit	K01419//hslV; ATP-dependent HslUV protease, peptidase subunit HslV [EC:3.4.25.2]	aha:AHA_4114	--	GO:0009057//macromolecule catabolic process;GO:0006508//proteolysis;GO:0043170//macromolecule metabolic process;GO:0008152//metabolic process;GO:0009056//catabolic process;GO:0071704//organic substance metabolic process;GO:1901575//organic substance catabolic process;GO:0044238//primary metabolic process;GO:0019538//protein metabolic process	GO:0043169//cation binding;GO:0043167//ion binding;GO:0003824//catalytic activity;GO:0016787//hydrolase activity;GO:0070011//peptidase activity, acting on L-amino acid peptides;GO:0004175//endopeptidase activity;GO:0005488//binding;GO:0008233//peptidase activity	GO:0044464//cell part;GO:0005622//intracellular;GO:0044444//cytoplasmic part;GO:0005829//cytosol;GO:0043234//protein complex;GO:0031597//cytosolic proteasome complex;GO:0000502//proteasome complex;GO:0044445//cytosolic part;GO:0005737//cytoplasm;GO:0032991//macromolecular complex;GO:0044424//intracellular part;GO:0005623//cell
158	GQR50_00850	--	YP_858537.1	cell division protein [Aeromonas hydrophila subsp. hydrophila ATCC 7966] [Aeromonas hydrophila]	--	--	--	--	--	K03591//ftsN; cell division protein FtsN	aha:AHA_4113	--	-	-	-
159	GQR50_00855	argS	WP_029302311.1	arginine--tRNA ligase [Aeromonas hydrophila]	sp|A7MEC0|SYR_CROS8	Arginine--tRNA ligase OS=Cronobacter sakazakii (strain ATCC BAA-894) OX=290339 GN=argS PE=3 SV=1	VC2074	COG0018	Arginyl-tRNA synthetase	K01887//RARS; arginyl-tRNA synthetase [EC:6.1.1.19]	aaj:BOQ57_21405	ko00970//Aminoacyl-tRNA biosynthesis//Translation//Genetic Information Processing	-	-	-
160	GQR50_00860	--	WP_075384512.1	ATP-dependent protease [Aeromonas hydrophila]	--	--	VC2303	COG2802	Uncharacterized protein, similar to the N-terminal domain of Lon protease	K07157//K07157; uncharacterized protein	aha:AHA_4111	--	GO:0019538//protein metabolic process;GO:0043170//macromolecule metabolic process;GO:0071704//organic substance metabolic process;GO:0008152//metabolic process;GO:0044238//primary metabolic process	GO:0016787//hydrolase activity;GO:0003824//catalytic activity	-
161	GQR50_00865	rpoE	WP_017409758.1	MULTISPECIES: RNA polymerase sigma factor [Aeromonas]	sp|Q3IYV6|RPOE_RHOS4	ECF RNA polymerase sigma factor RpoE OS=Rhodobacter sphaeroides (strain ATCC 17023 / 2.4.1 / NCIB 8253 / DSM 158) OX=272943 GN=rpoE PE=1 SV=1	VC2302	COG1595	DNA-directed RNA polymerase specialized sigma subunit, sigma24 homolog	K03088//rpoE; RNA polymerase sigma-70 factor, ECF subfamily	aha:AHA_4110	ko02020//Two-component system//Signal transduction//Environmental Information Processing	GO:0016070//RNA metabolic process;GO:0034654//nucleobase-containing compound biosynthetic process;GO:0060255//regulation of macromolecule metabolic process;GO:0034645//cellular macromolecule biosynthetic process;GO:1901576//organic substance biosynthetic process;GO:0044238//primary metabolic process;GO:0008152//metabolic process;GO:0046483//heterocycle metabolic process;GO:0071704//organic substa…	GO:0000988//transcription factor activity, protein binding;GO:0000990//transcription factor activity, core RNA polymerase binding;GO:0001071//nucleic acid binding transcription factor activity;GO:0000996//core DNA-dependent RNA polymerase binding promoter specificity activity	-
162	GQR50_00870	chrR	WP_065475162.1	transcriptional regulator [Aeromonas hydrophila]	sp|P40685|CHRR_RHOS4	Anti-sigma-E factor ChrR OS=Rhodobacter sphaeroides (strain ATCC 17023 / 2.4.1 / NCIB 8253 / DSM 158) OX=272943 GN=chrR PE=1 SV=4	VC2301	COG3806	Anti-sigma factor	--	--	--	-	-	-
163	GQR50_00875	uppP	WP_042067096.1	undecaprenyl-diphosphatase [Aeromonas hydrophila]	sp|A0KQI1|UPPP_AERHH	Undecaprenyl-diphosphatase OS=Aeromonas hydrophila subsp. hydrophila (strain ATCC 7966 / DSM 30187 / JCM 1027 / KCTC 2358 / NCIMB 9240) OX=380703 GN=uppP PE=3 SV=1	YPO0649	COG1968	Uncharacterized bacitracin resistance protein	K06153//bacA; undecaprenyl-diphosphatase [EC:3.6.1.27]	ahy:AHML_21640	ko00550//Peptidoglycan biosynthesis//Glycan biosynthesis and metabolism//Metabolism	-	-	-
164	GQR50_00880	gpr	WP_016352312.1	aldo/keto reductase [Aeromonas hydrophila]	sp|Q46851|GPR_ECOLI	L-glyceraldehyde 3-phosphate reductase OS=Escherichia coli (strain K12) OX=83333 GN=gpr PE=1 SV=1	YPO2980	COG0667	Predicted oxidoreductases (related to aryl-alcohol dehydrogenases)	K19265//gpr; L-glyceraldehyde 3-phosphate reductase [EC:1.1.1.-]	ahy:AHML_21635	--	-	-	-
165	GQR50_00885	galM	WP_076362112.1	MULTISPECIES: galactose mutarotase [Aeromonas]	sp|P0A9C3|GALM_ECOLI	Aldose 1-epimerase OS=Escherichia coli (strain K12) OX=83333 GN=galM PE=1 SV=1	galM	COG2017	Galactose mutarotase and related enzymes	K01785//galM; aldose 1-epimerase [EC:5.1.3.3]	aha:AHA_4106	ko01100//Metabolic pathways//Global and overview maps//Metabolism;ko01110//Biosynthesis of secondary metabolites//Global and overview maps//Metabolism;ko01130//Biosynthesis of antibiotics//Global and overview maps//Metabolism;ko01120//Microbial metabolism in diverse environments//Global and overview maps//Metabolism;ko00010//Glycolysis / Gluconeogenesis//Carbohydrate metabolism//Metabolism;ko0005…	-	-	-
166	GQR50_00890	galK	YP_858529.1	galactokinase [Aeromonas hydrophila subsp. hydrophila ATCC 7966] [Aeromonas hydrophila]	sp|A0KQH8|GAL1_AERHH	Galactokinase OS=Aeromonas hydrophila subsp. hydrophila (strain ATCC 7966 / DSM 30187 / JCM 1027 / KCTC 2358 / NCIMB 9240) OX=380703 GN=galK PE=3 SV=1	YPO1137	COG0153	Galactokinase	K00849//galK; galactokinase [EC:2.7.1.6]	aha:AHA_4105	ko01100//Metabolic pathways//Global and overview maps//Metabolism;ko00520//Amino sugar and nucleotide sugar metabolism//Carbohydrate metabolism//Metabolism;ko00052//Galactose metabolism//Carbohydrate metabolism//Metabolism	GO:0044723//single-organism carbohydrate metabolic process;GO:0044281//small molecule metabolic process;GO:0005975//carbohydrate metabolic process;GO:0044710//single-organism metabolic process;GO:0008152//metabolic process;GO:0016310//phosphorylation;GO:0019318//hexose metabolic process;GO:0006793//phosphorus metabolic process;GO:0044238//primary metabolic process;GO:0006796//phosphate-containing…	GO:0032550//purine ribonucleoside binding;GO:0016740//transferase activity;GO:0046872//metal ion binding;GO:0036094//small molecule binding;GO:0003824//catalytic activity;GO:0097367//carbohydrate derivative binding;GO:0001883//purine nucleoside binding;GO:0016772//transferase activity, transferring phosphorus-containing groups;GO:0001882//nucleoside binding;GO:0043167//ion binding;GO:0032549//rib…	GO:0005622//intracellular;GO:0005623//cell;GO:0044424//intracellular part;GO:0044464//cell part
167	GQR50_00895	galT	WP_029302305.1	galactose-1-phosphate uridylyltransferase [Aeromonas hydrophila]	sp|P22714|GAL7_SALTY	Galactose-1-phosphate uridylyltransferase OS=Salmonella typhimurium (strain LT2 / SGSC1412 / ATCC 700720) OX=99287 GN=galT PE=3 SV=2	STM0775	COG1085	Galactose-1-phosphate uridylyltransferase	K00965//galT; UDPglucose--hexose-1-phosphate uridylyltransferase [EC:2.7.7.12]	ahh:RY45_21400	ko01100//Metabolic pathways//Global and overview maps//Metabolism;ko00520//Amino sugar and nucleotide sugar metabolism//Carbohydrate metabolism//Metabolism;ko00052//Galactose metabolism//Carbohydrate metabolism//Metabolism	-	-	-
168	GQR50_00900	galE	WP_029302304.1	UDP-glucose 4-epimerase [Aeromonas hydrophila]	sp|Q9F7D4|GALE_YERPE	UDP-glucose 4-epimerase OS=Yersinia pestis OX=632 GN=galE PE=3 SV=1	VCA0774	COG1087	UDP-glucose 4-epimerase	K01784//galE; UDP-glucose 4-epimerase [EC:5.1.3.2]	ahh:RY45_21395	ko01100//Metabolic pathways//Global and overview maps//Metabolism;ko00520//Amino sugar and nucleotide sugar metabolism//Carbohydrate metabolism//Metabolism;ko00052//Galactose metabolism//Carbohydrate metabolism//Metabolism	-	-	-
169	GQR50_00905	galR	YP_858526.1	transcriptional regulator GalR [Aeromonas hydrophila subsp. hydrophila ATCC 7966] [Aeromonas hydrophila]	sp|P03024|GALR_ECOLI	HTH-type transcriptional regulator GalR OS=Escherichia coli (strain K12) OX=83333 GN=galR PE=1 SV=1	VC2337	COG1609	Transcriptional regulators	K02529//lacI; LacI family transcriptional regulator	aha:AHA_4102	--	GO:0050789//regulation of biological process;GO:0071704//organic substance metabolic process;GO:0034645//cellular macromolecule biosynthetic process;GO:0009059//macromolecule biosynthetic process;GO:0044249//cellular biosynthetic process;GO:0044260//cellular macromolecule metabolic process;GO:0010468//regulation of gene expression;GO:0019222//regulation of metabolic process;GO:0043170//macromolec…	GO:0001071//nucleic acid binding transcription factor activity	-
170	GQR50_00910	lacZ	WP_029304930.1	beta-D-galactosidase [Aeromonas hydrophila]	sp|A0KQH4|BGAL_AERHH	Beta-galactosidase OS=Aeromonas hydrophila subsp. hydrophila (strain ATCC 7966 / DSM 30187 / JCM 1027 / KCTC 2358 / NCIMB 9240) OX=380703 GN=lacZ PE=3 SV=1	YPO1654	COG3250	Beta-galactosidase/beta-glucuronidase	K01190//lacZ; beta-galactosidase [EC:3.2.1.23]	ahh:RY45_21385	ko01100//Metabolic pathways//Global and overview maps//Metabolism;ko00052//Galactose metabolism//Carbohydrate metabolism//Metabolism;ko00511//Other glycan degradation//Glycan biosynthesis and metabolism//Metabolism;ko00600//Sphingolipid metabolism//Lipid metabolism//Metabolism	-	-	-
171	GQR50_00915	mglB	YP_858524.1	galactose ABC transporter periplasmic galactose-binding protein [Aeromonas hydrophila subsp. hydrophila ATCC 7966] [Aeromonas hydrophila]	sp|P23925|DGAL_CITFR	D-galactose-binding periplasmic protein OS=Citrobacter freundii OX=546 GN=mglB PE=3 SV=1	ECs3042	COG1879	ABC-type sugar transport system, periplasmic component	K10540//mglB; methyl-galactoside transport system substrate-binding protein	aha:AHA_4100	ko02010//ABC transporters//Membrane transport//Environmental Information Processing;ko02030//Bacterial chemotaxis//Cell motility//Cellular Processes	-	-	-
172	GQR50_00920	mglA	KGY51746.1	sugar ABC transporter ATP-binding protein [Aeromonas hydrophila]	sp|Q8FFU7|MGLA_ECOL6	Galactose/methyl galactoside import ATP-binding protein MglA OS=Escherichia coli O6:H1 (strain CFT073 / ATCC 700928 / UPEC) OX=199310 GN=mglA PE=3 SV=1	mglA	COG1129	ABC-type sugar transport system, ATPase component	K10542//mglA; methyl-galactoside transport system ATP-binding protein [EC:3.6.3.17]	aha:AHA_4099	ko02010//ABC transporters//Membrane transport//Environmental Information Processing	GO:0008643//carbohydrate transport;GO:0015749//monosaccharide transport;GO:0051234//establishment of localization;GO:0008645//hexose transport;GO:0044765//single-organism transport;GO:1902578//single-organism localization;GO:0006810//transport;GO:0051179//localization;GO:0044699//single-organism process;GO:0071702//organic substance transport	GO:0005215//transporter activity;GO:0016787//hydrolase activity;GO:0042623//ATPase activity, coupled;GO:0003824//catalytic activity;GO:0015405//P-P-bond-hydrolysis-driven transmembrane transporter activity;GO:0022892//substrate-specific transporter activity;GO:0015144//carbohydrate transmembrane transporter activity;GO:0097367//carbohydrate derivative binding;GO:0015145//monosaccharide transmembr…	GO:0016020//membrane;GO:0032991//macromolecular complex;GO:0043234//protein complex
173	GQR50_00925	mglC	YP_858522.1	beta-methylgalactoside transporter inner membrane protein [Aeromonas hydrophila subsp. hydrophila ATCC 7966] [Aeromonas hydrophila]	sp|Q56036|MGLC_SALTY	Galactoside transport system permease protein MglC OS=Salmonella typhimurium (strain LT2 / SGSC1412 / ATCC 700720) OX=99287 GN=mglC PE=3 SV=2	STM2188	COG4211	ABC-type glucose/galactose transport system, permease component	K10541//mglC; methyl-galactoside transport system permease protein	aha:AHA_4098	ko02010//ABC transporters//Membrane transport//Environmental Information Processing	GO:1902578//single-organism localization;GO:0051179//localization;GO:0044765//single-organism transport;GO:0006810//transport;GO:0051234//establishment of localization;GO:0044699//single-organism process	-	GO:0044425//membrane part;GO:0031224//intrinsic component of membrane;GO:0016020//membrane
174	GQR50_00930	mcpA	WP_043164135.1	methyl-accepting chemotaxis protein [Aeromonas hydrophila]	sp|Q88KP1|MCPA_PSEPK	Methyl-accepting chemotaxis protein McpA OS=Pseudomonas putida (strain ATCC 47054 / DSM 6125 / NCIMB 11950 / KT2440) OX=160488 GN=mcpA PE=1 SV=1	VC0216	COG0840	Methyl-accepting chemotaxis protein	K03406//mcp; methyl-accepting chemotaxis protein	ahy:AHML_21585	ko02020//Two-component system//Signal transduction//Environmental Information Processing;ko02030//Bacterial chemotaxis//Cell motility//Cellular Processes	-	-	-
175	GQR50_00935	--	YP_858520.1	CopG family transcriptional regulator [Aeromonas hydrophila subsp. hydrophila ATCC 7966] [Aeromonas hydrophila]	--	--	--	--	--	--	--	--	-	-	-
176	GQR50_00940	--	YP_858519.1	ParA family protein [Aeromonas hydrophila subsp. hydrophila ATCC 7966] [Aeromonas hydrophila]	--	--	--	--	--	K03496//parA; chromosome partitioning protein	aha:AHA_4095	--	-	-	-
177	GQR50_00945	--	WP_077095705.1	hypothetical protein [Aeromonas hydrophila]	--	--	--	--	--	--	--	--	-	-	-
178	GQR50_00950	arcA	YP_858517.1	arginine deiminase [Aeromonas hydrophila subsp. hydrophila ATCC 7966] [Aeromonas hydrophila]	sp|Q57GD5|ARCA_SALCH	Arginine deiminase OS=Salmonella choleraesuis (strain SC-B67) OX=321314 GN=arcA PE=3 SV=1	STM4467	COG2235	Arginine deiminase	K01478//arcA; arginine deiminase [EC:3.5.3.6]	aha:AHA_4093	ko01100//Metabolic pathways//Global and overview maps//Metabolism;ko01110//Biosynthesis of secondary metabolites//Global and overview maps//Metabolism;ko01130//Biosynthesis of antibiotics//Global and overview maps//Metabolism;ko00220//Arginine biosynthesis//Amino acid metabolism//Metabolism	GO:0046395//carboxylic acid catabolic process;GO:0018193//peptidyl-amino acid modification;GO:1901575//organic substance catabolic process;GO:0006082//organic acid metabolic process;GO:0019752//carboxylic acid metabolic process;GO:0044712//single-organism catabolic process;GO:0044710//single-organism metabolic process;GO:1901605//alpha-amino acid metabolic process;GO:0044267//cellular protein met…	GO:0016810//hydrolase activity, acting on carbon-nitrogen (but not peptide) bonds;GO:0003824//catalytic activity;GO:0016813//hydrolase activity, acting on carbon-nitrogen (but not peptide) bonds, in linear amidines;GO:0016787//hydrolase activity	-
179	GQR50_00955	arcC	YP_858516.1	carbamate kinase [Aeromonas hydrophila subsp. hydrophila ATCC 7966] [Aeromonas hydrophila]	sp|P13982|ARCC_PSEAE	Carbamate kinase OS=Pseudomonas aeruginosa (strain ATCC 15692 / DSM 22644 / CIP 104116 / JCM 14847 / LMG 12228 / 1C / PRS 101 / PAO1) OX=208964 GN=arcC PE=3 SV=1	STM4466	COG0549	Carbamate kinase	K00926//arcC; carbamate kinase [EC:2.7.2.2]	aha:AHA_4092	ko01100//Metabolic pathways//Global and overview maps//Metabolism;ko01120//Microbial metabolism in diverse environments//Global and overview maps//Metabolism;ko01200//Carbon metabolism//Global and overview maps//Metabolism;ko00230//Purine metabolism//Nucleotide metabolism//Metabolism;ko00910//Nitrogen metabolism//Energy metabolism//Metabolism;ko00220//Arginine biosynthesis//Amino acid metabolism/…	GO:0009987//cellular process;GO:0008152//metabolic process;GO:0006793//phosphorus metabolic process;GO:0006796//phosphate-containing compound metabolic process;GO:0044237//cellular metabolic process	GO:0003824//catalytic activity;GO:0016772//transferase activity, transferring phosphorus-containing groups;GO:0016740//transferase activity;GO:0016301//kinase activity	-
180	GQR50_00960	argF	EZH84546.1	ornithine carbamoyltransferase [Aeromonas hydrophila AD9] [Aeromonas hydrophila]	sp|A0KQG4|OTC_AERHH	Ornithine carbamoyltransferase OS=Aeromonas hydrophila subsp. hydrophila (strain ATCC 7966 / DSM 30187 / JCM 1027 / KCTC 2358 / NCIMB 9240) OX=380703 GN=argF PE=3 SV=1	VC2508	COG0078	Ornithine carbamoyltransferase	K00611//OTC; ornithine carbamoyltransferase [EC:2.1.3.3]	ahh:RY45_21340	ko01100//Metabolic pathways//Global and overview maps//Metabolism;ko01110//Biosynthesis of secondary metabolites//Global and overview maps//Metabolism;ko01130//Biosynthesis of antibiotics//Global and overview maps//Metabolism;ko01230//Biosynthesis of amino acids//Global and overview maps//Metabolism;ko00220//Arginine biosynthesis//Amino acid metabolism//Metabolism	-	-	-
181	GQR50_00965	HI_0594	SIR05096.1	Uncharacterized membrane protein YfcC, ion transporter superfamily [Aeromonas sp. RU34C]	sp|P44023|Y594_HAEIN	Uncharacterized protein HI_0594 OS=Haemophilus influenzae (strain ATCC 51907 / DSM 11121 / KW20 / Rd) OX=71421 GN=HI_0594 PE=4 SV=1	STM4464	COG1288	Predicted membrane protein	--	--	--	-	-	-
182	GQR50_00970	argR	WP_073352116.1	ArgR family transcriptional regulator [Aeromonas aquatica]	sp|A8G8Y6|ARGR_SERP5	Arginine repressor OS=Serratia proteamaculans (strain 568) OX=399741 GN=argR PE=3 SV=1	YPO3517	COG1438	Arginine repressor	--	--	--	-	-	-
183	GQR50_00975	pyrI	YP_858512.1	aspartate carbamoyltransferase [Aeromonas hydrophila subsp. hydrophila ATCC 7966] [Aeromonas hydrophila]	sp|A0KQG1|PYRI_AERHH	Aspartate carbamoyltransferase regulatory chain OS=Aeromonas hydrophila subsp. hydrophila (strain ATCC 7966 / DSM 30187 / JCM 1027 / KCTC 2358 / NCIMB 9240) OX=380703 GN=pyrI PE=3 SV=1	VC2511	COG1781	Aspartate carbamoyltransferase, regulatory subunit	K00610//pyrI; aspartate carbamoyltransferase regulatory subunit	aha:AHA_4088	ko01100//Metabolic pathways//Global and overview maps//Metabolism;ko00240//Pyrimidine metabolism//Nucleotide metabolism//Metabolism;ko00250//Alanine, aspartate and glutamate metabolism//Amino acid metabolism//Metabolism	GO:0044281//small molecule metabolic process;GO:0006139//nucleobase-containing compound metabolic process;GO:1901360//organic cyclic compound metabolic process;GO:0044710//single-organism metabolic process;GO:1901564//organonitrogen compound metabolic process;GO:0006753//nucleoside phosphate metabolic process;GO:0055086//nucleobase-containing small molecule metabolic process;GO:0034641//cellular …	GO:0043167//ion binding;GO:0043169//cation binding;GO:0005488//binding	GO:0044464//cell part;GO:0005623//cell
184	GQR50_00980	pyrB	YP_858511.1	aspartate carbamoyltransferase [Aeromonas hydrophila subsp. hydrophila ATCC 7966] [Aeromonas hydrophila]	sp|A0KQG0|PYRB_AERHH	Aspartate carbamoyltransferase OS=Aeromonas hydrophila subsp. hydrophila (strain ATCC 7966 / DSM 30187 / JCM 1027 / KCTC 2358 / NCIMB 9240) OX=380703 GN=pyrB PE=3 SV=2	VC2510	COG0540	Aspartate carbamoyltransferase, catalytic chain	K00609//pyrB; aspartate carbamoyltransferase catalytic subunit [EC:2.1.3.2]	aha:AHA_4087	ko01100//Metabolic pathways//Global and overview maps//Metabolism;ko00240//Pyrimidine metabolism//Nucleotide metabolism//Metabolism;ko00250//Alanine, aspartate and glutamate metabolism//Amino acid metabolism//Metabolism	GO:0006206//pyrimidine nucleobase metabolic process;GO:0009058//biosynthetic process;GO:0042455//ribonucleoside biosynthetic process;GO:0006725//cellular aromatic compound metabolic process;GO:0046134//pyrimidine nucleoside biosynthetic process;GO:0044763//single-organism cellular process;GO:0019752//carboxylic acid metabolic process;GO:0009156//ribonucleoside monophosphate biosynthetic process;G…	GO:0005488//binding;GO:0036094//small molecule binding;GO:0016740//transferase activity;GO:0003824//catalytic activity;GO:0043167//ion binding;GO:0043177//organic acid binding;GO:0016741//transferase activity, transferring one-carbon groups;GO:0043168//anion binding;GO:0031406//carboxylic acid binding	-
185	GQR50_00985	--	AEB51819.1	hypothetical protein B565_3784 [Aeromonas veronii B565] [Aeromonas veronii]	--	--	--	--	--	--	--	--	-	-	-
186	GQR50_00990	--	WP_016352300.1	hypothetical protein [Aeromonas hydrophila]	--	--	--	--	--	--	--	--	-	-	-
187	GQR50_01005	--	WP_052143496.1	alpha/beta hydrolase [Aeromonas hydrophila]	--	--	--	--	--	--	--	--	-	-	-
188	GQR50_01010	--	EZH84538.1	amino acid transporter LysE [Aeromonas hydrophila AD9] [Aeromonas hydrophila]	--	--	CC0029	COG1280	Putative threonine efflux protein	--	--	--	-	-	-
189	GQR50_01015	alsR	WP_039212990.1	LysR family transcriptional regulator [Aeromonas hydrophila]	sp|Q04778|ALSR_BACSU	HTH-type transcriptional regulator AlsR OS=Bacillus subtilis (strain 168) OX=224308 GN=alsR PE=4 SV=1	DRA0336	COG0583	Transcriptional regulator	--	--	--	-	-	-
190	GQR50_01020	pctA	WP_060390794.1	chemotaxis protein [Aeromonas hydrophila]	sp|G3XD24|PCTA_PSEAE	Methyl-accepting chemotaxis protein PctA OS=Pseudomonas aeruginosa (strain ATCC 15692 / DSM 22644 / CIP 104116 / JCM 14847 / LMG 12228 / 1C / PRS 101 / PAO1) OX=208964 GN=pctA PE=1 SV=1	YPO1229	COG0840	Methyl-accepting chemotaxis protein	K03406//mcp; methyl-accepting chemotaxis protein	ahh:RY45_21300	ko02020//Two-component system//Signal transduction//Environmental Information Processing;ko02030//Bacterial chemotaxis//Cell motility//Cellular Processes	-	-	-
191	GQR50_01025	blc	AGM46059.1	outer membrane lipoprotein [Aeromonas hydrophila ML09-119] [Aeromonas hydrophila]	sp|Q46036|BLC_CITFR	Outer membrane lipoprotein Blc OS=Citrobacter freundii OX=546 PE=3 SV=1	STM4339	COG3040	Bacterial lipocalin	K03098//APOD; apolipoprotein D and lipocalin family protein	ahy:AHML_21515	--	-	-	-
192	GQR50_01030	yqhC	AGM46058.1	HTH-type transcriptional regulator YqhC [Aeromonas hydrophila ML09-119] [Aeromonas hydrophila]	sp|Q46855|YQHC_ECOLI	Uncharacterized HTH-type transcriptional regulator YqhC OS=Escherichia coli (strain K12) OX=83333 GN=yqhC PE=4 SV=2	AGc3663	COG2207	AraC-type DNA-binding domain-containing proteins	--	--	--	-	-	-
193	GQR50_01035	yqhD	WP_077095698.1	NADH-dependent alcohol dehydrogenase [Aeromonas hydrophila]	sp|Q46856|YQHD_ECOLI	Alcohol dehydrogenase YqhD OS=Escherichia coli (strain K12) OX=83333 GN=yqhD PE=1 SV=1	YPO0678	COG1979	Uncharacterized oxidoreductases, Fe-dependent alcohol dehydrogenase family	K08325//yqhD; NADP-dependent alcohol dehydrogenase [EC:1.1.-.-]	aha:AHA_4081	ko00640//Propanoate metabolism//Carbohydrate metabolism//Metabolism	-	-	-
194	GQR50_01040	pntA	WP_011707743.1	NAD(P) transhydrogenase subunit alpha [Aeromonas hydrophila]	sp|P07001|PNTA_ECOLI	NAD(P) transhydrogenase subunit alpha OS=Escherichia coli (strain K12) OX=83333 GN=pntA PE=1 SV=2	pntA	COG3288	NAD/NADP transhydrogenase alpha subunit	K00324//pntA; NAD(P) transhydrogenase subunit alpha [EC:1.6.1.2]	aha:AHA_4080	ko01100//Metabolic pathways//Global and overview maps//Metabolism;ko00760//Nicotinate and nicotinamide metabolism//Metabolism of cofactors and vitamins//Metabolism	-	-	-
195	GQR50_01045	pntB	YP_858504.1	pyridine nucleotide transhydrogenase [Aeromonas hydrophila subsp. hydrophila ATCC 7966] [Aeromonas hydrophila]	sp|P0AB69|PNTB_ECO57	NAD(P) transhydrogenase subunit beta OS=Escherichia coli O157:H7 OX=83334 GN=pntB PE=3 SV=1	PM0752	COG1282	NAD/NADP transhydrogenase beta subunit	K00325//pntB; NAD(P) transhydrogenase subunit beta [EC:1.6.1.2]	aha:AHA_4079	ko01100//Metabolic pathways//Global and overview maps//Metabolism;ko00760//Nicotinate and nicotinamide metabolism//Metabolism of cofactors and vitamins//Metabolism	GO:0044699//single-organism process;GO:0044710//single-organism metabolic process;GO:0008152//metabolic process	GO:0000166//nucleotide binding;GO:0008746//NAD(P)+ transhydrogenase activity;GO:0097159//organic cyclic compound binding;GO:1901265//nucleoside phosphate binding;GO:0005488//binding;GO:0016652//oxidoreductase activity, acting on NAD(P)H, NAD(P) as acceptor;GO:0036094//small molecule binding;GO:0016491//oxidoreductase activity;GO:0016651//oxidoreductase activity, acting on NAD(P)H;GO:0003824//cata…	GO:0016020//membrane;GO:0044425//membrane part;GO:0031224//intrinsic component of membrane
196	GQR50_01050	--	WP_017409778.1	ABC transporter substrate-binding protein [Aeromonas hydrophila]	--	--	--	--	--	K02030//ABC.PA.S; polar amino acid transport system substrate-binding protein	aaj:BOQ57_21235	--	-	-	-
197	GQR50_01055	AHA_4077	WP_039212986.1	membrane protein [Aeromonas hydrophila]	sp|A0KQF1|Y4077_AERHH	UPF0597 protein AHA_4077 OS=Aeromonas hydrophila subsp. hydrophila (strain ATCC 7966 / DSM 30187 / JCM 1027 / KCTC 2358 / NCIMB 9240) OX=380703 GN=AHA_4077 PE=3 SV=2	ECs3990	COG3681	Uncharacterized conserved protein	--	--	--	-	-	-
198	GQR50_01060	BALH_3843	WP_029304921.1	sodium:dicarboxylate symporter [Aeromonas hydrophila]	sp|A0RIM4|TCYP_BACAH	L-cystine uptake protein TcyP OS=Bacillus thuringiensis (strain Al Hakam) OX=412694 GN=BALH_3843 PE=3 SV=2	YPO1716	COG1823	Predicted Na+/dicarboxylate symporter	K06956//K06956; uncharacterized protein	ahi:VU14_01290	--	-	-	-
199	GQR50_01065	PYRAB14120	WP_042012278.1	CoA-disulfide reductase [Aeromonas fluvialis]	sp|Q9UYU5|CDR_PYRAB	Coenzyme A disulfide reductase OS=Pyrococcus abyssi (strain GE5 / Orsay) OX=272844 GN=PYRAB14120 PE=3 SV=1	BB0728	COG0446	Uncharacterized NAD(FAD)-dependent dehydrogenases	--	--	--	-	-	-
200	GQR50_01070	bamD	YP_858499.1	ComL family lipoprotein [Aeromonas hydrophila subsp. hydrophila ATCC 7966] [Aeromonas hydrophila]	sp|Q9KU21|BAMD_VIBCH	Outer membrane protein assembly factor BamD OS=Vibrio cholerae serotype O1 (strain ATCC 39315 / El Tor Inaba N16961) OX=243277 GN=bamD PE=3 SV=2	YPO3278	COG4105	DNA uptake lipoprotein	K05807//bamD; outer membrane protein assembly factor BamD	aha:AHA_4074	--	-	-	-
201	GQR50_01075	rluD	YP_858498.1	ribosomal large subunit pseudouridine synthase D [Aeromonas hydrophila subsp. hydrophila ATCC 7966] [Aeromonas hydrophila]	sp|P65835|RLUD_SHIFL	Ribosomal large subunit pseudouridine synthase D OS=Shigella flexneri OX=623 GN=rluD PE=3 SV=2	sfhB	COG0564	Pseudouridylate synthases, 23S RNA-specific	K06180//rluD; 23S rRNA pseudouridine1911/1915/1917 synthase [EC:5.4.99.23]	aha:AHA_4073	--	GO:0009987//cellular process;GO:0016070//RNA metabolic process;GO:0046483//heterocycle metabolic process;GO:0044260//cellular macromolecule metabolic process;GO:0008152//metabolic process;GO:0044237//cellular metabolic process;GO:0034641//cellular nitrogen compound metabolic process;GO:0006807//nitrogen compound metabolic process;GO:0071704//organic substance metabolic process;GO:0006139//nucleob…	GO:0016853//isomerase activity;GO:0097159//organic cyclic compound binding;GO:0003824//catalytic activity;GO:0003676//nucleic acid binding;GO:0016866//intramolecular transferase activity;GO:0005488//binding;GO:1901363//heterocyclic compound binding	-
202	GQR50_01080	PA4543	WP_011707735.1	laccase [Aeromonas hydrophila]	sp|P33663|POLOX_PSEAE	Polyphenol oxidase OS=Pseudomonas aeruginosa (strain ATCC 15692 / DSM 22644 / CIP 104116 / JCM 14847 / LMG 12228 / 1C / PRS 101 / PAO1) OX=208964 GN=PA4543 PE=3 SV=2	PA4543	COG1496	Uncharacterized conserved protein	K05810//yfiH; polyphenol oxidase [EC:1.10.3.-]	aea:C2U39_20415	--	-	-	-
203	GQR50_01085	clpB	EZH84523.1	protein disaggregation chaperone [Aeromonas hydrophila AD9] [Aeromonas hydrophila]	sp|Q6LMY0|CLPB_PHOPR	Chaperone protein ClpB OS=Photobacterium profundum (strain SS9) OX=298386 GN=clpB PE=3 SV=2	VC0711	COG0542	ATPases with chaperone activity, ATP-binding subunit	K03695//clpB; ATP-dependent Clp protease ATP-binding subunit ClpB	ahi:VU14_01315	--	-	-	-
204	GQR50_01090	--	WP_065475190.1	MBL fold hydrolase [Aeromonas hydrophila]	--	--	STM2950	COG1237	Metal-dependent hydrolases of the beta-lactamase superfamily II	K06897//K06897; 7,8-dihydropterin-6-yl-methyl-4-(beta-D-ribofuranosyl)aminobenzene 5'-phosphate synthase [EC:2.5.1.105]	aaj:BOQ57_21195	ko00790//Folate biosynthesis//Metabolism of cofactors and vitamins//Metabolism	-	-	-
205	GQR50_01095	--	WP_011707732.1	hypothetical protein [Aeromonas hydrophila]	--	--	--	--	--	--	--	--	-	-	-
206	GQR50_01100	asnA	WP_017409786.1	aspartate--ammonia ligase [Aeromonas hydrophila]	sp|A4SHR6|ASNA_AERS4	Aspartate--ammonia ligase OS=Aeromonas salmonicida (strain A449) OX=382245 GN=asnA PE=3 SV=1	YPO0003	COG2502	Asparagine synthetase A	K01914//asnA; aspartate--ammonia ligase [EC:6.3.1.1]	aha:AHA_4068	ko01100//Metabolic pathways//Global and overview maps//Metabolism;ko01110//Biosynthesis of secondary metabolites//Global and overview maps//Metabolism;ko01230//Biosynthesis of amino acids//Global and overview maps//Metabolism;ko00250//Alanine, aspartate and glutamate metabolism//Amino acid metabolism//Metabolism;ko00460//Cyanoamino acid metabolism//Metabolism of other amino acids//Metabolism	-	-	-
207	GQR50_01105	asnC	YP_858492.1	DNA-binding transcriptional regulator AsnC [Aeromonas hydrophila subsp. hydrophila ATCC 7966] [Aeromonas hydrophila]	sp|P0ACI7|ASNC_ECOL6	Regulatory protein AsnC OS=Escherichia coli O6:H1 (strain CFT073 / ATCC 700928 / UPEC) OX=199310 GN=asnC PE=3 SV=1	YPO0002	COG1522	Transcriptional regulators	K03718//asnC; Lrp/AsnC family transcriptional regulator, regulator for asnA, asnC and gidA	aha:AHA_4067	--	GO:0044237//cellular metabolic process;GO:0071704//organic substance metabolic process;GO:0009987//cellular process;GO:0019222//regulation of metabolic process;GO:0010468//regulation of gene expression;GO:0034645//cellular macromolecule biosynthetic process;GO:0050789//regulation of biological process;GO:0060255//regulation of macromolecule metabolic process;GO:1901576//organic substance biosynth…	GO:1901363//heterocyclic compound binding;GO:0001071//nucleic acid binding transcription factor activity;GO:0097159//organic cyclic compound binding;GO:0005488//binding;GO:0003676//nucleic acid binding;GO:0003677//DNA binding	GO:0044464//cell part;GO:0005623//cell
208	GQR50_01110	--	KGY51773.1	glutamine ABC transporter substrate-binding protein [Aeromonas hydrophila]	--	--	--	--	--	K02030//ABC.PA.S; polar amino acid transport system substrate-binding protein	ahh:RY45_21215	--	-	-	-
209	GQR50_01115	HI_0120	SIR04611.1	Uncharacterized integral membrane protein [Aeromonas sp. RU34C]	sp|P43947|Y120_HAEIN	Uncharacterized protein HI_0120 OS=Haemophilus influenzae (strain ATCC 51907 / DSM 11121 / KW20 / Rd) OX=71421 GN=HI_0120 PE=4 SV=1	HI0120	COG5413	Uncharacterized integral membrane protein	--	--	--	-	-	-
210	GQR50_01120	--	WP_045525850.1	CBS domain-containing protein [Aeromonas hydrophila]	--	--	VC1031	COG0517	FOG: CBS domain	--	--	--	-	-	-
211	GQR50_01125	folM	WP_024945192.1	pteridine reductase [Aeromonas hydrophila]	sp|A6T8N3|FOLM_KLEP7	Dihydromonapterin reductase OS=Klebsiella pneumoniae subsp. pneumoniae (strain ATCC 700721 / MGH 78578) OX=272620 GN=folM PE=3 SV=1	ECs2312	COG1028	Dehydrogenases with different specificities (related to short-chain alcohol dehydrogenases)	K13938//folM; dihydromonapterin reductase / dihydrofolate reductase [EC:1.5.1.50 1.5.1.3]	ahh:RY45_21200	ko01100//Metabolic pathways//Global and overview maps//Metabolism;ko00790//Folate biosynthesis//Metabolism of cofactors and vitamins//Metabolism;ko00670//One carbon pool by folate//Metabolism of cofactors and vitamins//Metabolism	-	-	-
212	GQR50_01130	--	WP_011707725.1	7,8-dihydro-6-hydroxymethylpterin-pyrophosphokinase [Aeromonas hydrophila]	--	--	--	--	--	--	--	--	-	-	-
213	GQR50_01135	--	SIR04539.1	hypothetical protein SAMN05880569_10648 [Aeromonas sp. RU34C]	--	--	--	--	--	--	--	--	-	-	-
214	GQR50_01140	glrK	YP_858486.1	sensor histidine kinase [Aeromonas hydrophila subsp. hydrophila ATCC 7966] [Aeromonas hydrophila]	sp|P52101|GLRK_ECOLI	Sensor histidine kinase GlrK OS=Escherichia coli (strain K12) OX=83333 GN=glrK PE=1 SV=3	PA0757	COG0642	Signal transduction histidine kinase	K07711//glrK; two-component system, NtrC family, sensor histidine kinase GlrK [EC:2.7.13.3]	aha:AHA_4061	ko02020//Two-component system//Signal transduction//Environmental Information Processing;ko02024//Quorum sensing//Cellular community - prokaryotes//Cellular Processes	GO:0007154//cell communication;GO:0071704//organic substance metabolic process;GO:0050789//regulation of biological process;GO:0044238//primary metabolic process;GO:0044267//cellular protein metabolic process;GO:0006464//cellular protein modification process;GO:0006793//phosphorus metabolic process;GO:0044260//cellular macromolecule metabolic process;GO:0050896//response to stimulus;GO:0043170//m…	GO:1901363//heterocyclic compound binding;GO:0003824//catalytic activity;GO:0097159//organic cyclic compound binding;GO:0016773//phosphotransferase activity, alcohol group as acceptor;GO:0001883//purine nucleoside binding;GO:0005488//binding;GO:0016301//kinase activity;GO:0097367//carbohydrate derivative binding;GO:0004672//protein kinase activity;GO:0016772//transferase activity, transferring ph…	GO:0044425//membrane part;GO:0031224//intrinsic component of membrane;GO:0016020//membrane
215	GQR50_01145	--	WP_011707723.1	MULTISPECIES: hypothetical protein [Aeromonas]	--	--	--	--	--	--	--	--	-	-	-
216	GQR50_01150	glrR	YP_858484.1	transcriptional regulatory protein ZraR [Aeromonas hydrophila subsp. hydrophila ATCC 7966] [Aeromonas hydrophila]	sp|P0AFU4|GLRR_ECOLI	Transcriptional regulatory protein GlrR OS=Escherichia coli (strain K12) OX=83333 GN=glrR PE=1 SV=1	STM2562	COG2204	Response regulator containing CheY-like receiver, AAA-type ATPase, and DNA-binding domains	K07715//glrR; two-component system, NtrC family, response regulator GlrR	aha:AHA_4059	ko02020//Two-component system//Signal transduction//Environmental Information Processing;ko02024//Quorum sensing//Cellular community - prokaryotes//Cellular Processes	GO:0009987//cellular process;GO:0044260//cellular macromolecule metabolic process;GO:0009058//biosynthetic process;GO:0065007//biological regulation;GO:0043170//macromolecule metabolic process;GO:0034645//cellular macromolecule biosynthetic process;GO:0060255//regulation of macromolecule metabolic process;GO:0010468//regulation of gene expression;GO:0071704//organic substance metabolic process;GO…	GO:0097367//carbohydrate derivative binding;GO:1901363//heterocyclic compound binding;GO:0036094//small molecule binding;GO:0005515//protein binding;GO:0032549//ribonucleoside binding;GO:0032550//purine ribonucleoside binding;GO:0005488//binding;GO:0097159//organic cyclic compound binding;GO:0001882//nucleoside binding;GO:0003676//nucleic acid binding;GO:0001883//purine nucleoside binding	-
217	GQR50_01155	ycdZ	YP_858483.1	chloride channel protein EriC [Aeromonas hydrophila subsp. hydrophila ATCC 7966] [Aeromonas hydrophila]	sp|O54290|YCDZ_SALTY	Inner membrane protein YcdZ OS=Salmonella typhimurium (strain LT2 / SGSC1412 / ATCC 700720) OX=99287 GN=ycdZ PE=3 SV=2	--	--	--	--	--	--	-	-	-
218	GQR50_01160	--	WP_005306397.1	MULTISPECIES: hypothetical protein [Aeromonas]	--	--	--	--	--	--	--	--	-	-	-
219	GQR50_01165	msrP	KHA58264.1	TMAO/DMSO reductase [Aeromonas hydrophila]	sp|Q665F0|MSRP_YERPS	Protein-methionine-sulfoxide reductase catalytic subunit MsrP OS=Yersinia pseudotuberculosis serotype I (strain IP32953) OX=273123 GN=msrP PE=3 SV=1	STM3377	COG2041	Sulfite oxidase and related enzymes	K07147//msrP; methionine sulfoxide reductase catalytic subunit [EC:1.8.-.-]	ahi:VU14_01380	--	-	-	-
220	GQR50_01170	msrQ	YP_858480.1	membrane protein YedZ [Aeromonas hydrophila subsp. hydrophila ATCC 7966] [Aeromonas hydrophila]	sp|B7L8Y9|MSRQ_ECO55	Protein-methionine-sulfoxide reductase heme-binding subunit MsrQ OS=Escherichia coli (strain 55989 / EAEC) OX=585055 GN=msrQ PE=3 SV=1	yedZ	COG2717	Predicted membrane protein	K17247//msrQ; methionine sulfoxide reductase heme-binding subunit	aha:AHA_4055	--	-	-	-
221	GQR50_01175	--	SIR04377.1	Peptidase propeptide and YPEB domain-containing protein [Aeromonas sp. RU34C]	--	--	--	--	--	--	--	--	-	-	-
222	GQR50_01180	--	WP_011707718.1	MULTISPECIES: hypothetical protein [Aeromonas]	--	--	--	--	--	--	--	--	-	-	-
223	GQR50_01185	qseB	YP_858477.1	two-component system, regulatory protein [Aeromonas hydrophila subsp. hydrophila ATCC 7966] [Aeromonas hydrophila]	sp|P52076|QSEB_ECOLI	Transcriptional regulatory protein QseB OS=Escherichia coli (strain K12) OX=83333 GN=qseB PE=2 SV=1	AGc1778	COG0745	Response regulators consisting of a CheY-like receiver domain and a winged-helix DNA-binding domain	K02483//K02483; two-component system, OmpR family, response regulator	aha:AHA_4052	--	GO:0009058//biosynthetic process;GO:0009987//cellular process;GO:0065007//biological regulation;GO:0060255//regulation of macromolecule metabolic process;GO:0009059//macromolecule biosynthetic process;GO:0050789//regulation of biological process;GO:0008152//metabolic process;GO:0071704//organic substance metabolic process;GO:0010468//regulation of gene expression;GO:1901576//organic substance bio…	GO:0097159//organic cyclic compound binding;GO:0005488//binding;GO:0003676//nucleic acid binding;GO:1901363//heterocyclic compound binding	-
224	GQR50_01190	phoQ	YP_858476.1	sensor histidine kinase [Aeromonas hydrophila subsp. hydrophila ATCC 7966] [Aeromonas hydrophila]	sp|Q83RR1|PHOQ_SHIFL	Virulence sensor protein PhoQ OS=Shigella flexneri OX=623 GN=phoQ PE=3 SV=1	AGc1780	COG0642	Signal transduction histidine kinase	--	--	--	GO:0044267//cellular protein metabolic process;GO:0009987//cellular process;GO:0006468//protein phosphorylation;GO:0044700//single organism signaling;GO:0044260//cellular macromolecule metabolic process;GO:0044699//single-organism process;GO:0044238//primary metabolic process;GO:0043412//macromolecule modification;GO:0071704//organic substance metabolic process;GO:0044237//cellular metabolic proc…	GO:0001882//nucleoside binding;GO:0005488//binding;GO:0036094//small molecule binding;GO:1901363//heterocyclic compound binding;GO:0001883//purine nucleoside binding;GO:0097367//carbohydrate derivative binding;GO:0016773//phosphotransferase activity, alcohol group as acceptor;GO:0016772//transferase activity, transferring phosphorus-containing groups;GO:0097159//organic cyclic compound binding;GO…	-
225	GQR50_01195	--	WP_010635837.1	MULTISPECIES: hypothetical protein [Aeromonas]	--	--	--	--	--	--	--	--	-	-	-
226	GQR50_01200	torZ	WP_041216787.1	trimethylamine N-oxide reductase catalytic subunit TorA [Aeromonas hydrophila]	sp|P44798|TORZ_HAEIN	Trimethylamine-N-oxide reductase OS=Haemophilus influenzae (strain ATCC 51907 / DSM 11121 / KW20 / Rd) OX=71421 GN=torZ PE=3 SV=1	HI0643	COG0243	Anaerobic dehydrogenases, typically selenocysteine-containing	K07812//torZ; trimethylamine-N-oxide reductase (cytochrome c) [EC:1.7.2.3]	ahh:RY45_21135	--	-	-	-
227	GQR50_01205	torC	WP_042064237.1	cytochrome c [Aeromonas hydrophila]	sp|P58359|TORC_ECO57	Cytochrome c-type protein TorC OS=Escherichia coli O157:H7 OX=83334 GN=torC PE=3 SV=1	STM3823	COG3005	Nitrate/TMAO reductases, membrane-bound tetraheme cytochrome c subunit	K03532//torC; trimethylamine-N-oxide reductase (cytochrome c), cytochrome c-type subunit TorC	ahh:RY45_21130	ko02020//Two-component system//Signal transduction//Environmental Information Processing	-	-	-
228	GQR50_01210	topB	WP_016352275.1	DNA topoisomerase III [Aeromonas hydrophila]	sp|P14294|TOP3_ECOLI	DNA topoisomerase 3 OS=Escherichia coli (strain K12) OX=83333 GN=topB PE=1 SV=1	topB	COG0550	Topoisomerase IA	K03169//topB; DNA topoisomerase III [EC:5.99.1.2]	ahy:AHML_21340	--	-	-	-
229	GQR50_01215	--	KGY51788.1	membrane protein [Aeromonas hydrophila]	--	--	VC1587	COG3059	Predicted membrane protein	--	--	--	-	-	-
230	GQR50_01220	--	WP_049045960.1	alkylhydroperoxidase [Aeromonas hydrophila]	--	--	--	--	--	--	--	--	GO:0044699//single-organism process;GO:0008152//metabolic process;GO:0044710//single-organism metabolic process	GO:0003824//catalytic activity;GO:0016209//antioxidant activity	-
231	GQR50_01225	--	WP_029302273.1	AraC family transcriptional regulator [Aeromonas hydrophila]	--	--	XF1254	COG2207	AraC-type DNA-binding domain-containing proteins	--	--	--	-	-	-
232	GQR50_01230	ktrB	WP_024945202.1	Ktr system potassium transporter B [Aeromonas hydrophila]	sp|O87953|KTRB_VIBAL	Ktr system potassium uptake protein B OS=Vibrio alginolyticus OX=663 GN=ktrB PE=1 SV=1	BH0598	COG0168	Trk-type K+ transport systems, membrane components	K03498//trkH; trk system potassium uptake protein	ahh:RY45_21120	--	GO:0006810//transport;GO:1902578//single-organism localization;GO:0044699//single-organism process;GO:0044763//single-organism cellular process;GO:0055085//transmembrane transport;GO:0006811//ion transport;GO:0051179//localization;GO:0051234//establishment of localization;GO:0044765//single-organism transport;GO:0034220//ion transmembrane transport;GO:0009987//cellular process	GO:0015077//monovalent inorganic cation transmembrane transporter activity;GO:0046873//metal ion transmembrane transporter activity;GO:0022891//substrate-specific transmembrane transporter activity;GO:0015075//ion transmembrane transporter activity;GO:0015079//potassium ion transmembrane transporter activity;GO:0022857//transmembrane transporter activity;GO:0022890//inorganic cation transmembrane…	GO:0031224//intrinsic component of membrane;GO:0016020//membrane;GO:0044425//membrane part
233	GQR50_01235	ktrA	YP_858467.1	KtrA [Aeromonas hydrophila subsp. hydrophila ATCC 7966] [Aeromonas hydrophila]	sp|O87952|KTRA_VIBAL	Ktr system potassium uptake protein A OS=Vibrio alginolyticus OX=663 GN=ktrA PE=1 SV=1	SA0939	COG0569	K+ transport systems, NAD-binding component	K03499//trkA; trk system potassium uptake protein	aha:AHA_4042	--	GO:0006810//transport;GO:0044765//single-organism transport;GO:0051179//localization;GO:0044699//single-organism process;GO:0006812//cation transport;GO:1902578//single-organism localization;GO:0051234//establishment of localization;GO:0006811//ion transport	GO:0022857//transmembrane transporter activity;GO:0005215//transporter activity;GO:0022891//substrate-specific transmembrane transporter activity;GO:0022892//substrate-specific transporter activity;GO:0015075//ion transmembrane transporter activity	-
234	GQR50_01240	murB	WP_060390770.1	UDP-N-acetylenolpyruvoylglucosamine reductase [Aeromonas hydrophila]	sp|Q6LLV2|MURB_PHOPR	UDP-N-acetylenolpyruvoylglucosamine reductase OS=Photobacterium profundum (strain SS9) OX=298386 GN=murB PE=3 SV=1	murB	COG0812	UDP-N-acetylmuramate dehydrogenase	K00075//murB; UDP-N-acetylmuramate dehydrogenase [EC:1.3.1.98]	ahh:RY45_21110	ko01100//Metabolic pathways//Global and overview maps//Metabolism;ko00520//Amino sugar and nucleotide sugar metabolism//Carbohydrate metabolism//Metabolism;ko00550//Peptidoglycan biosynthesis//Glycan biosynthesis and metabolism//Metabolism	-	-	-
235	GQR50_01245	birA	WP_024945204.1	bifunctional biotin--[acetyl-CoA-carboxylase] synthetase/biotin operon repressor [Aeromonas hydrophila]	sp|P37416|BIRA_SALTY	Bifunctional ligase/repressor BirA OS=Salmonella typhimurium (strain LT2 / SGSC1412 / ATCC 700720) OX=99287 GN=birA PE=3 SV=2	VC0319_2	COG0340	Biotin-(acetyl-CoA carboxylase) ligase	K03524//birA; BirA family transcriptional regulator, biotin operon repressor / biotin---[acetyl-CoA-carboxylase] ligase [EC:6.3.4.15]	ahh:RY45_21105	ko01100//Metabolic pathways//Global and overview maps//Metabolism;ko00780//Biotin metabolism//Metabolism of cofactors and vitamins//Metabolism	-	-	-
236	GQR50_01250	coaA	YP_858464.1	pantothenate kinase [Aeromonas hydrophila subsp. hydrophila ATCC 7966] [Aeromonas hydrophila]	sp|B5FPY5|COAA_SALDC	Pantothenate kinase OS=Salmonella dublin (strain CT_02021853) OX=439851 GN=coaA PE=3 SV=1	STM4139	COG1072	Panthothenate kinase	K00867//coaA; type I pantothenate kinase [EC:2.7.1.33]	aha:AHA_4039	ko01100//Metabolic pathways//Global and overview maps//Metabolism;ko00770//Pantothenate and CoA biosynthesis//Metabolism of cofactors and vitamins//Metabolism	GO:0051188//cofactor biosynthetic process;GO:0009058//biosynthetic process;GO:0006793//phosphorus metabolic process;GO:0006796//phosphate-containing compound metabolic process;GO:0006732//coenzyme metabolic process;GO:0009987//cellular process;GO:0051186//cofactor metabolic process;GO:0008152//metabolic process;GO:0009108//coenzyme biosynthetic process;GO:0044249//cellular biosynthetic process;GO…	GO:0036094//small molecule binding;GO:0016772//transferase activity, transferring phosphorus-containing groups;GO:0097159//organic cyclic compound binding;GO:0005488//binding;GO:1901363//heterocyclic compound binding;GO:0016301//kinase activity;GO:0032549//ribonucleoside binding;GO:0001882//nucleoside binding;GO:0097367//carbohydrate derivative binding;GO:0032550//purine ribonucleoside binding;GO…	GO:0044464//cell part;GO:0044424//intracellular part;GO:0005622//intracellular;GO:0005623//cell
237	GQR50_01265	tuf1	YP_858446.1	elongation factor Tu [Aeromonas hydrophila subsp. hydrophila ATCC 7966] [Aeromonas hydrophila]	sp|A0KQ95|EFTU_AERHH	Elongation factor Tu OS=Aeromonas hydrophila subsp. hydrophila (strain ATCC 7966 / DSM 30187 / JCM 1027 / KCTC 2358 / NCIMB 9240) OX=380703 GN=tuf1 PE=3 SV=1	YPO0203	COG0050	GTPases - translation elongation factors	K02358//tuf; elongation factor Tu	aha:AHA_4018	ko04626//Plant-pathogen interaction//Environmental adaptation//Organismal Systems	-	-	-
238	GQR50_01275	secE	YP_858462.1	Preprotein translocase subunit SecE [Aeromonas hydrophila subsp. hydrophila ATCC 7966] [Aeromonas hydrophila]	sp|P0A2D4|SECE_SALTI	Protein translocase subunit SecE OS=Salmonella typhi OX=90370 GN=secE PE=3 SV=1	STM4147	COG0690	Preprotein translocase subunit SecE	K03073//secE; preprotein translocase subunit SecE	aha:AHA_4034	ko02024//Quorum sensing//Cellular community - prokaryotes//Cellular Processes;ko03070//Bacterial secretion system//Membrane transport//Environmental Information Processing;ko03060//Protein export//Folding, sorting and degradation//Genetic Information Processing	GO:0015031//protein transport;GO:0006886//intracellular protein transport;GO:0070727//cellular macromolecule localization;GO:0046907//intracellular transport;GO:0071702//organic substance transport;GO:0051641//cellular localization;GO:0045184//establishment of protein localization;GO:0006810//transport;GO:0051234//establishment of localization;GO:0033036//macromolecule localization;GO:0008104//pr…	GO:0005215//transporter activity;GO:0008565//protein transporter activity;GO:0022891//substrate-specific transmembrane transporter activity;GO:0022884//macromolecule transmembrane transporter activity;GO:0022857//transmembrane transporter activity;GO:0022892//substrate-specific transporter activity;GO:0008320//protein transmembrane transporter activity	GO:0044425//membrane part;GO:0016020//membrane;GO:0031224//intrinsic component of membrane
239	GQR50_01280	nusG	YP_858461.1	transcription termination/antitermination factor NusG [Aeromonas hydrophila subsp. hydrophila ATCC 7966] [Aeromonas hydrophila]	sp|Q9KV35|NUSG_VIBCH	Transcription termination/antitermination protein NusG OS=Vibrio cholerae serotype O1 (strain ATCC 39315 / El Tor Inaba N16961) OX=243277 GN=nusG PE=3 SV=3	VC0323	COG0250	Transcription antiterminator	K02601//nusG; transcriptional antiterminator NusG	aha:AHA_4033	--	GO:0043244//regulation of protein complex disassembly;GO:0009889//regulation of biosynthetic process;GO:0060255//regulation of macromolecule metabolic process;GO:0010556//regulation of macromolecule biosynthetic process;GO:1903506//regulation of nucleic acid-templated transcription;GO:0019222//regulation of metabolic process;GO:0080090//regulation of primary metabolic process;GO:0051171//regulati…	-	-
240	GQR50_01285	rplK	AGM46012.1	50S ribosomal protein L11 [Aeromonas hydrophila ML09-119] [Aeromonas hydrophila]	sp|A0KQA9|RL11_AERHH	50S ribosomal protein L11 OS=Aeromonas hydrophila subsp. hydrophila (strain ATCC 7966 / DSM 30187 / JCM 1027 / KCTC 2358 / NCIMB 9240) OX=380703 GN=rplK PE=3 SV=1	ECs4906	COG0080	Ribosomal protein L11	K02867//RP-L11; large subunit ribosomal protein L11	ahy:AHML_21280	ko03010//Ribosome//Translation//Genetic Information Processing	GO:0010467//gene expression;GO:0008152//metabolic process;GO:0071704//organic substance metabolic process;GO:0043170//macromolecule metabolic process	GO:0005488//binding;GO:0097159//organic cyclic compound binding;GO:1901363//heterocyclic compound binding;GO:0003676//nucleic acid binding;GO:0019843//rRNA binding;GO:0003723//RNA binding;GO:0005198//structural molecule activity	GO:0030529//intracellular ribonucleoprotein complex;GO:1990904//ribonucleoprotein complex;GO:0044424//intracellular part;GO:0044464//cell part;GO:0005622//intracellular;GO:0032991//macromolecular complex;GO:0005623//cell
241	GQR50_01290	rplA	AGM46011.1	50S ribosomal protein L1 [Aeromonas hydrophila ML09-119] [Aeromonas hydrophila]	sp|A0KQA8|RL1_AERHH	50S ribosomal protein L1 OS=Aeromonas hydrophila subsp. hydrophila (strain ATCC 7966 / DSM 30187 / JCM 1027 / KCTC 2358 / NCIMB 9240) OX=380703 GN=rplA PE=3 SV=1	VC0325	COG0081	Ribosomal protein L1	K02863//RP-L1; large subunit ribosomal protein L1	ahy:AHML_21275	ko03010//Ribosome//Translation//Genetic Information Processing	GO:0050789//regulation of biological process;GO:0060255//regulation of macromolecule metabolic process;GO:0019222//regulation of metabolic process;GO:0065007//biological regulation;GO:0010608//posttranscriptional regulation of gene expression;GO:0010468//regulation of gene expression	GO:0003723//RNA binding;GO:1901363//heterocyclic compound binding;GO:0097159//organic cyclic compound binding;GO:0005488//binding;GO:0005198//structural molecule activity;GO:0003676//nucleic acid binding	GO:0005623//cell;GO:0005737//cytoplasm;GO:0005622//intracellular;GO:1990904//ribonucleoprotein complex;GO:0044446//intracellular organelle part;GO:0044391//ribosomal subunit;GO:0043229//intracellular organelle;GO:0030529//intracellular ribonucleoprotein complex;GO:0043228//non-membrane-bounded organelle;GO:0005840//ribosome;GO:0044424//intracellular part;GO:0044444//cytoplasmic part;GO:0032991//m…
242	GQR50_01295	rplJ	WP_016352265.1	50S ribosomal protein L10 [Aeromonas hydrophila]	sp|A4SHU7|RL10_AERS4	50S ribosomal protein L10 OS=Aeromonas salmonicida (strain A449) OX=382245 GN=rplJ PE=3 SV=1	ECs4908	COG0244	Ribosomal protein L10	K02864//RP-L10; large subunit ribosomal protein L10	ahy:AHML_21270	ko03010//Ribosome//Translation//Genetic Information Processing	GO:0022613//ribonucleoprotein complex biogenesis;GO:0008152//metabolic process;GO:0044085//cellular component biogenesis;GO:0071704//organic substance metabolic process;GO:0071840//cellular component organization or biogenesis;GO:0010467//gene expression;GO:0043170//macromolecule metabolic process	GO:0097159//organic cyclic compound binding;GO:0003723//RNA binding;GO:0003676//nucleic acid binding;GO:0005198//structural molecule activity;GO:1901363//heterocyclic compound binding;GO:0019843//rRNA binding;GO:0005488//binding	GO:1990904//ribonucleoprotein complex;GO:0030529//intracellular ribonucleoprotein complex;GO:0032991//macromolecular complex;GO:0044464//cell part;GO:0005623//cell;GO:0044424//intracellular part;GO:0005622//intracellular
243	GQR50_01300	rplL	EKB24008.1	50S ribosomal protein L7/L12 [Aeromonas veronii AMC34] [Aeromonas veronii]	sp|A4SHU8|RL7_AERS4	50S ribosomal protein L7/L12 OS=Aeromonas salmonicida (strain A449) OX=382245 GN=rplL PE=3 SV=1	ECs4909	COG0222	Ribosomal protein L7/L12	K02935//RP-L7; large subunit ribosomal protein L7/L12	ahy:AHML_21265	ko03010//Ribosome//Translation//Genetic Information Processing	GO:0071704//organic substance metabolic process;GO:0008152//metabolic process;GO:0043170//macromolecule metabolic process;GO:0010467//gene expression	-	GO:0005622//intracellular;GO:0044424//intracellular part;GO:0044464//cell part;GO:0032991//macromolecular complex;GO:0030529//intracellular ribonucleoprotein complex;GO:0005623//cell;GO:1990904//ribonucleoprotein complex
244	GQR50_01305	rpoB	YP_858456.1	DNA-directed RNA polymerase subunit beta [Aeromonas hydrophila subsp. hydrophila ATCC 7966] [Aeromonas hydrophila]	sp|A0KQA5|RPOB_AERHH	DNA-directed RNA polymerase subunit beta OS=Aeromonas hydrophila subsp. hydrophila (strain ATCC 7966 / DSM 30187 / JCM 1027 / KCTC 2358 / NCIMB 9240) OX=380703 GN=rpoB PE=3 SV=2	ECs4910	COG0085	DNA-directed RNA polymerase, beta subunit/140 kD subunit	K03043//rpoB; DNA-directed RNA polymerase subunit beta [EC:2.7.7.6]	aha:AHA_4028	ko01100//Metabolic pathways//Global and overview maps//Metabolism;ko00230//Purine metabolism//Nucleotide metabolism//Metabolism;ko00240//Pyrimidine metabolism//Nucleotide metabolism//Metabolism;ko03020//RNA polymerase//Transcription//Genetic Information Processing	GO:0009987//cellular process;GO:0009058//biosynthetic process;GO:0043170//macromolecule metabolic process;GO:0044249//cellular biosynthetic process;GO:0009059//macromolecule biosynthetic process;GO:0071704//organic substance metabolic process;GO:0034645//cellular macromolecule biosynthetic process;GO:0044237//cellular metabolic process;GO:0044260//cellular macromolecule metabolic process;GO:00081…	GO:0005488//binding;GO:0097159//organic cyclic compound binding;GO:0016779//nucleotidyltransferase activity;GO:0016772//transferase activity, transferring phosphorus-containing groups;GO:0097367//carbohydrate derivative binding;GO:0016740//transferase activity;GO:0001882//nucleoside binding;GO:0036094//small molecule binding;GO:1901363//heterocyclic compound binding;GO:0034062//RNA polymerase act…	-
245	GQR50_01310	rpoC	YP_858455.1	DNA-directed RNA polymerase subunit beta' [Aeromonas hydrophila subsp. hydrophila ATCC 7966] [Aeromonas hydrophila]	sp|A0KQA4|RPOC_AERHH	DNA-directed RNA polymerase subunit beta' OS=Aeromonas hydrophila subsp. hydrophila (strain ATCC 7966 / DSM 30187 / JCM 1027 / KCTC 2358 / NCIMB 9240) OX=380703 GN=rpoC PE=3 SV=1	STM4154	COG0086	DNA-directed RNA polymerase, beta' subunit/160 kD subunit	K03046//rpoC; DNA-directed RNA polymerase subunit beta' [EC:2.7.7.6]	aha:AHA_4027	ko01100//Metabolic pathways//Global and overview maps//Metabolism;ko00230//Purine metabolism//Nucleotide metabolism//Metabolism;ko00240//Pyrimidine metabolism//Nucleotide metabolism//Metabolism;ko03020//RNA polymerase//Transcription//Genetic Information Processing	GO:0071704//organic substance metabolic process;GO:0009987//cellular process;GO:0044237//cellular metabolic process;GO:0009059//macromolecule biosynthetic process;GO:0044249//cellular biosynthetic process;GO:0009058//biosynthetic process;GO:0034645//cellular macromolecule biosynthetic process;GO:1901576//organic substance biosynthetic process;GO:0008152//metabolic process;GO:0044260//cellular mac…	GO:0016772//transferase activity, transferring phosphorus-containing groups;GO:0016740//transferase activity;GO:0003824//catalytic activity;GO:0016779//nucleotidyltransferase activity;GO:0034062//RNA polymerase activity	-
246	GQR50_01315	yheO	YP_858454.1	MukF protein [Aeromonas hydrophila subsp. hydrophila ATCC 7966] [Aeromonas hydrophila]	sp|P64624|YHEO_ECOLI	Uncharacterized protein YheO OS=Escherichia coli (strain K12) OX=83333 GN=yheO PE=4 SV=1	VC0355	COG2964	Uncharacterized protein conserved in bacteria	--	--	--	-	-	-
247	GQR50_01320	PYRAB12510	YP_858453.1	endoribonuclease L-PSP [Aeromonas hydrophila subsp. hydrophila ATCC 7966] [Aeromonas hydrophila]	sp|Q9UZA3|Y1251_PYRAB	RutC family protein PYRAB12510 OS=Pyrococcus abyssi (strain GE5 / Orsay) OX=272844 GN=PYRAB12510 PE=3 SV=1	PAB0825	COG0251	Putative translation initiation inhibitor, yjgF family	K09022//ridA; 2-iminobutanoate/2-iminopropanoate deaminase [EC:3.5.99.10]	ahh:RY45_21030	--	-	GO:0003824//catalytic activity	-
248	GQR50_01325	tusD	AGM46003.1	intracellular sulfur oxidation protein DsrE [Aeromonas hydrophila ML09-119] [Aeromonas hydrophila]	sp|Q0SZX2|TUSD_SHIF8	Sulfurtransferase TusD OS=Shigella flexneri serotype 5b (strain 8401) OX=373384 GN=tusD PE=3 SV=1	ECs4196	COG1553	Uncharacterized conserved protein involved in intracellular sulfur reduction	K07235//tusD; tRNA 2-thiouridine synthesizing protein D [EC:2.8.1.-]	ahy:AHML_21235	ko04122//Sulfur relay system//Folding, sorting and degradation//Genetic Information Processing	-	-	-
249	GQR50_01330	tusC	WP_039215145.1	sulfurtransferase [Aeromonas hydrophila]	sp|A1JS59|TUSC_YERE8	Protein TusC OS=Yersinia enterocolitica serotype O:8 / biotype 1B (strain NCTC 13174 / 8081) OX=393305 GN=tusC PE=3 SV=1	YPO0198	COG2923	Uncharacterized protein involved in the oxidation of intracellular sulfur	K07236//tusC; tRNA 2-thiouridine synthesizing protein C	ahi:VU14_01545	ko04122//Sulfur relay system//Folding, sorting and degradation//Genetic Information Processing	-	-	-
250	GQR50_01335	--	WP_011707696.1	sulfurtransferase TusB [Aeromonas hydrophila]	--	--	--	--	--	K07237//tusB; tRNA 2-thiouridine synthesizing protein B	ahi:VU14_01550	ko04122//Sulfur relay system//Folding, sorting and degradation//Genetic Information Processing	-	-	-
251	GQR50_01340	rpsL	YP_858449.1	30S ribosomal protein S12 [Aeromonas hydrophila subsp. hydrophila ATCC 7966] [Aeromonas hydrophila]	sp|A4SHV6|RS12_AERS4	30S ribosomal protein S12 OS=Aeromonas salmonicida (strain A449) OX=382245 GN=rpsL PE=3 SV=2	HI0581	COG0048	Ribosomal protein S12	K02950//RP-S12; small subunit ribosomal protein S12	aha:AHA_4021	ko03010//Ribosome//Translation//Genetic Information Processing	GO:0071704//organic substance metabolic process;GO:0050896//response to stimulus;GO:0042221//response to chemical;GO:0010467//gene expression;GO:0009636//response to toxic substance;GO:0008152//metabolic process;GO:0043170//macromolecule metabolic process	GO:1901363//heterocyclic compound binding;GO:0005198//structural molecule activity;GO:0097159//organic cyclic compound binding;GO:0005488//binding;GO:0003723//RNA binding;GO:0003676//nucleic acid binding	GO:0005737//cytoplasm;GO:0044391//ribosomal subunit;GO:0044424//intracellular part;GO:0043228//non-membrane-bounded organelle;GO:0032991//macromolecular complex;GO:0005840//ribosome;GO:0043229//intracellular organelle;GO:0044446//intracellular organelle part;GO:0043226//organelle;GO:1990904//ribonucleoprotein complex;GO:0030529//intracellular ribonucleoprotein complex;GO:0044464//cell part;GO:000…
252	GQR50_01345	rpsG	YP_858448.1	30S ribosomal protein S7 [Aeromonas hydrophila subsp. hydrophila ATCC 7966] [Aeromonas hydrophila]	sp|A0KQ97|RS7_AERHH	30S ribosomal protein S7 OS=Aeromonas hydrophila subsp. hydrophila (strain ATCC 7966 / DSM 30187 / JCM 1027 / KCTC 2358 / NCIMB 9240) OX=380703 GN=rpsG PE=3 SV=1	VC0360	COG0049	Ribosomal protein S7	K02992//RP-S7; small subunit ribosomal protein S7	aha:AHA_4020	ko03010//Ribosome//Translation//Genetic Information Processing	GO:0071704//organic substance metabolic process;GO:0008152//metabolic process;GO:0043170//macromolecule metabolic process;GO:0010467//gene expression	GO:1901363//heterocyclic compound binding;GO:0003723//RNA binding;GO:0003676//nucleic acid binding;GO:0005488//binding;GO:0005198//structural molecule activity;GO:0097159//organic cyclic compound binding	GO:0005623//cell;GO:1990904//ribonucleoprotein complex;GO:0044444//cytoplasmic part;GO:0044464//cell part;GO:0044422//organelle part;GO:0005737//cytoplasm;GO:0032991//macromolecular complex;GO:0030529//intracellular ribonucleoprotein complex;GO:0044391//ribosomal subunit;GO:0043228//non-membrane-bounded organelle;GO:0005622//intracellular;GO:0044424//intracellular part;GO:0043232//intracellular n…
253	GQR50_01350	fusA	YP_858447.1	elongation factor G [Aeromonas hydrophila subsp. hydrophila ATCC 7966] [Aeromonas hydrophila]	sp|A0KQ96|EFG_AERHH	Elongation factor G OS=Aeromonas hydrophila subsp. hydrophila (strain ATCC 7966 / DSM 30187 / JCM 1027 / KCTC 2358 / NCIMB 9240) OX=380703 GN=fusA PE=3 SV=1	ECs4191	COG0480	Translation elongation factors (GTPases)	K02355//fusA; elongation factor G	aha:AHA_4019	--	GO:1901576//organic substance biosynthetic process;GO:0010467//gene expression;GO:0044260//cellular macromolecule metabolic process;GO:0071704//organic substance metabolic process;GO:0034645//cellular macromolecule biosynthetic process;GO:0044249//cellular biosynthetic process;GO:0009987//cellular process;GO:0043170//macromolecule metabolic process;GO:0009059//macromolecule biosynthetic process;G…	GO:0097159//organic cyclic compound binding;GO:0001883//purine nucleoside binding;GO:0016462//pyrophosphatase activity;GO:0016817//hydrolase activity, acting on acid anhydrides;GO:0032550//purine ribonucleoside binding;GO:0032549//ribonucleoside binding;GO:0001882//nucleoside binding;GO:0036094//small molecule binding;GO:0016818//hydrolase activity, acting on acid anhydrides, in phosphorus-contai…	GO:0005622//intracellular;GO:0005623//cell;GO:0044464//cell part;GO:0044424//intracellular part
254	GQR50_01355	tuf1	YP_858446.1	elongation factor Tu [Aeromonas hydrophila subsp. hydrophila ATCC 7966] [Aeromonas hydrophila]	sp|A0KQ95|EFTU_AERHH	Elongation factor Tu OS=Aeromonas hydrophila subsp. hydrophila (strain ATCC 7966 / DSM 30187 / JCM 1027 / KCTC 2358 / NCIMB 9240) OX=380703 GN=tuf1 PE=3 SV=1	YPO0203	COG0050	GTPases - translation elongation factors	K02358//tuf; elongation factor Tu	aha:AHA_4018	ko04626//Plant-pathogen interaction//Environmental adaptation//Organismal Systems	-	-	-
255	GQR50_01360	gmhB	WP_075384639.1	D-glycero-beta-D-manno-heptose-1,7-bisphosphate 7-phosphatase [Aeromonas hydrophila]	sp|Q8ZH37|GMHBB_YERPE	D-glycero-beta-D-manno-heptose-1,7-bisphosphate 7-phosphatase OS=Yersinia pestis OX=632 GN=gmhB PE=3 SV=1	YPO1074	COG0241	Histidinol phosphatase and related phosphatases	K03273//gmhB; D-glycero-D-manno-heptose 1,7-bisphosphate phosphatase [EC:3.1.3.82 3.1.3.83]	aha:AHA_4017	ko01100//Metabolic pathways//Global and overview maps//Metabolism;ko00540//Lipopolysaccharide biosynthesis//Glycan biosynthesis and metabolism//Metabolism	-	-	-
256	GQR50_01390	--	AGM45995.1	phosphoribosylaminoimidazole carboxylase ATPase subunit [Aeromonas hydrophila ML09-119] [Aeromonas hydrophila]	--	--	--	--	--	K11312//K11312; cupin 2 domain-containing protein	ahy:AHML_21195	--	-	-	-
257	GQR50_01395	ghxQ	WP_011707691.1	NCS2 family permease [Aeromonas hydrophila]	sp|Q46817|GHXQ_ECOLI	Guanine/hypoxanthine permease GhxQ OS=Escherichia coli (strain K12) OX=83333 GN=ghxQ PE=1 SV=2	YPO3629	COG2252	Permeases	--	--	--	-	-	-
258	GQR50_01400	dhaK	AKA15665.1	dihydroxyacetone kinase [Aeromonas hydrophila]	sp|P76015|DHAK_ECOLI	PEP-dependent dihydroxyacetone kinase, dihydroxyacetone-binding subunit DhaK OS=Escherichia coli (strain K12) OX=83333 GN=dhaK PE=1 SV=2	ycgT	COG2376	Dihydroxyacetone kinase	K05878//dhaK; phosphoenolpyruvate---glycerone phosphotransferase subunit DhaK [EC:2.7.1.121]	ahi:VU14_01615	ko01100//Metabolic pathways//Global and overview maps//Metabolism;ko00561//Glycerolipid metabolism//Lipid metabolism//Metabolism	-	-	-
259	GQR50_01405	dhaL	WP_016352257.1	dihydroxyacetone kinase subunit DhaL [Aeromonas hydrophila]	sp|P76014|DHAL_ECOLI	PEP-dependent dihydroxyacetone kinase, ADP-binding subunit DhaL OS=Escherichia coli (strain K12) OX=83333 GN=dhaL PE=1 SV=3	ycgS	COG2376	Dihydroxyacetone kinase	K05879//dhaL; phosphoenolpyruvate---glycerone phosphotransferase subunit DhaL [EC:2.7.1.121]	ahy:AHML_21180	ko01100//Metabolic pathways//Global and overview maps//Metabolism;ko00561//Glycerolipid metabolism//Lipid metabolism//Metabolism	-	-	-
260	GQR50_01410	dhaM	WP_029305225.1	dihydroxyacetone kinase [Aeromonas hydrophila]	sp|A0A0H3H456|DHAM_KLEOK	Protein-lysine deacetylase OS=Klebsiella oxytoca (strain ATCC 8724 / DSM 4798 / JCM 20051 / NBRC 3318 / NRRL B-199 / KCTC 1686) OX=1006551 GN=dhaM PE=1 SV=1	ycgC_1	COG3412	Uncharacterized protein conserved in bacteria	K05881//dhaM; phosphoenolpyruvate---glycerone phosphotransferase subunit DhaM [EC:2.7.1.121]	ahi:VU14_01625	ko01100//Metabolic pathways//Global and overview maps//Metabolism;ko00561//Glycerolipid metabolism//Lipid metabolism//Metabolism	-	-	-
261	GQR50_01415	dhaD	WP_024946333.1	glycerol dehydrogenase [Aeromonas hydrophila]	sp|P45511|GLDA_CITFR	Glycerol dehydrogenase OS=Citrobacter freundii OX=546 GN=dhaD PE=1 SV=1	STM4108	COG0371	Glycerol dehydrogenase and related enzymes	K00005//gldA; glycerol dehydrogenase [EC:1.1.1.6]	ahh:RY45_20930	ko01100//Metabolic pathways//Global and overview maps//Metabolism;ko00640//Propanoate metabolism//Carbohydrate metabolism//Metabolism;ko00561//Glycerolipid metabolism//Lipid metabolism//Metabolism	-	-	-
262	GQR50_01420	dhaR	WP_060389756.1	PTS-dependent dihydroxyacetone kinase operon transcriptional regulator DhaR [Aeromonas hydrophila]	sp|P76016|DHAR_ECOLI	PTS-dependent dihydroxyacetone kinase operon regulatory protein OS=Escherichia coli (strain K12) OX=83333 GN=dhaR PE=1 SV=2	ycgU	COG3284	Transcriptional activator of acetoin/glycerol metabolism	K05880//dhaR; transcriptional activator for dhaKLM operon	ahy:AHML_21165	--	-	-	-
263	GQR50_01425	gcvA	WP_017785507.1	LysR family transcriptional regulator [Aeromonas hydrophila]	sp|P0A9F7|GCVA_ECOL6	Glycine cleavage system transcriptional activator OS=Escherichia coli O6:H1 (strain CFT073 / ATCC 700928 / UPEC) OX=199310 GN=gcvA PE=3 SV=1	gcvA	COG0583	Transcriptional regulator	K03566//gcvA; LysR family transcriptional regulator, glycine cleavage system transcriptional activator	ahi:VU14_01640	ko02026//Biofilm formation - Escherichia coli//Cellular community - prokaryotes//Cellular Processes	-	-	-
264	GQR50_01430	aguA	WP_041217045.1	agmatine deiminase [Aeromonas hydrophila]	sp|C3K5U8|AGUA_PSEFS	Agmatine deiminase OS=Pseudomonas fluorescens (strain SBW25) OX=216595 GN=aguA PE=3 SV=1	PA0292	COG2957	Peptidylarginine deiminase and related enzymes	K10536//aguA; agmatine deiminase [EC:3.5.3.12]	ahi:VU14_01645	ko01100//Metabolic pathways//Global and overview maps//Metabolism;ko00330//Arginine and proline metabolism//Amino acid metabolism//Metabolism	-	-	-
265	GQR50_01435	SSP0419	WP_041217046.1	short-chain dehydrogenase [Aeromonas hydrophila]	sp|Q4A054|Y0419_STAS1	Uncharacterized oxidoreductase SSP0419 OS=Staphylococcus saprophyticus subsp. saprophyticus (strain ATCC 15305 / DSM 20229) OX=342451 GN=SSP0419 PE=3 SV=1	MA2686	COG1028	Dehydrogenases with different specificities (related to short-chain alcohol dehydrogenases)	K03366//butA; meso-butanediol dehydrogenase / (S,S)-butanediol dehydrogenase / diacetyl reductase [EC:1.1.1.- 1.1.1.76 1.1.1.304]	ahy:AHML_21150	ko00650//Butanoate metabolism//Carbohydrate metabolism//Metabolism	-	-	-
266	GQR50_01440	--	WP_017780853.1	MULTISPECIES: membrane protein [Aeromonas]	--	--	YPO2408	COG0628	Predicted permease	--	--	--	-	-	-
267	GQR50_01445	--	WP_043167901.1	phosphatidic acid phosphatase [Aeromonas hydrophila]	--	--	VC1342_1	COG0494	NTP pyrophosphohydrolases including oxidative damage repair enzymes	--	--	--	-	-	-
268	GQR50_01450	--	WP_011707680.1	hypothetical protein [Aeromonas hydrophila]	--	--	--	--	--	--	--	--	-	-	-
269	GQR50_01455	--	WP_011707679.1	amino acid ABC transporter substrate-binding protein [Aeromonas hydrophila]	--	--	MA3914_1	COG0834	ABC-type amino acid transport/signal transduction systems, periplasmic component/domain	--	--	--	-	-	-
270	GQR50_01460	--	WP_041217051.1	hypothetical protein [Aeromonas hydrophila]	--	--	--	--	--	--	--	--	-	-	-
271	GQR50_01465	--	WP_049048066.1	DUF1496 domain-containing protein [Aeromonas hydrophila]	--	--	--	--	--	--	--	--	-	-	-
272	GQR50_01470	katA	WP_049048067.1	catalase [Aeromonas hydrophila]	sp|P0A324|CATA_BORBR	Catalase OS=Bordetella bronchiseptica (strain ATCC BAA-588 / NCTC 13252 / RB50) OX=257310 GN=katA PE=3 SV=1	PM0032	COG0753	Catalase	K03781//katE; catalase [EC:1.11.1.6]	ahy:AHML_21115	ko01110//Biosynthesis of secondary metabolites//Global and overview maps//Metabolism;ko01130//Biosynthesis of antibiotics//Global and overview maps//Metabolism;ko01200//Carbon metabolism//Global and overview maps//Metabolism;ko00630//Glyoxylate and dicarboxylate metabolism//Carbohydrate metabolism//Metabolism;ko00380//Tryptophan metabolism//Amino acid metabolism//Metabolism	-	-	-
273	GQR50_01475	aaaT	WP_060389732.1	GCN5 family acetyltransferase [Aeromonas hydrophila]	sp|P46854|AAAT_ECOLI	L-amino acid N-acetyltransferase AaaT OS=Escherichia coli (strain K12) OX=83333 GN=aaaT PE=1 SV=1	STM3546	COG0454	Histone acetyltransferase HPA2 and related acetyltransferases	--	--	--	-	-	-
274	GQR50_01480	--	KER65397.1	AraC family transcriptional regulator [Aeromonas hydrophila]	--	--	PA1850	COG4977	Transcriptional regulator containing an amidase domain and an AraC-type DNA-binding HTH domain	K13652//K13652; AraC family transcriptional regulator	aaj:BOQ57_20815	--	-	-	-
275	GQR50_01485	AF_0788	WP_029302553.1	EamA family transporter [Aeromonas hydrophila]	sp|O29470|Y788_ARCFU	Uncharacterized transporter AF_0788 OS=Archaeoglobus fulgidus (strain ATCC 49558 / VC-16 / DSM 4304 / JCM 9628 / NBRC 100126) OX=224325 GN=AF_0788 PE=3 SV=1	CAC0076	COG0697	Permeases of the drug/metabolite transporter (DMT) superfamily	--	--	--	-	-	-
276	GQR50_01490	--	EZH81799.1	membrane protein [Aeromonas hydrophila AD9] [Aeromonas hydrophila]	--	--	slr1186	COG3556	Predicted membrane protein	--	--	--	-	-	-
277	GQR50_01495	dgcT	WP_045788855.1	sensor domain-containing diguanylate cyclase [Aeromonas hydrophila]	sp|P75908|DGCT_ECOLI	Probable diguanylate cyclase DgcT OS=Escherichia coli (strain K12) OX=83333 GN=dgcT PE=1 SV=1	aq_035_2	COG2199	FOG: GGDEF domain	--	--	--	-	-	-
278	GQR50_01500	Rv3661	WP_029302555.1	hydrolase [Aeromonas hydrophila]	sp|P9WGJ1|Y3661_MYCTU	Probable phosphatase Rv3661 OS=Mycobacterium tuberculosis (strain ATCC 25618 / H37Rv) OX=83332 GN=Rv3661 PE=1 SV=1	YPO1315	COG0560	Phosphoserine phosphatase	--	--	--	-	-	-
279	GQR50_01505	fbpC	WP_043126676.1	ABC transporter ATP-binding protein [Aeromonas hydrophila]	sp|P37009|FBPC_ECOLI	Fe(3+) ions import ATP-binding protein FbpC OS=Escherichia coli (strain K12) OX=83333 GN=fbpC PE=3 SV=3	PA3254	COG3842	ABC-type spermidine/putrescine transport systems, ATPase components	K02010//afuC; iron(III) transport system ATP-binding protein [EC:3.6.3.30]	oca:OCAR_6182	ko02010//ABC transporters//Membrane transport//Environmental Information Processing	-	-	-
280	GQR50_01510	--	WP_043161345.1	ABC transporter permease [Aeromonas hydrophila]	--	--	PA3253	COG1177	ABC-type spermidine/putrescine transport system, permease component II	K11070//potC; spermidine/putrescine transport system permease protein	nfl:COO91_06307	ko02010//ABC transporters//Membrane transport//Environmental Information Processing	-	-	-
281	GQR50_01515	--	WP_016352237.1	ABC transporter permease [Aeromonas hydrophila]	--	--	PA3252	COG4132	ABC-type uncharacterized transport system, permease component	K11070//potC; spermidine/putrescine transport system permease protein	skl:C7J89_10220	ko02010//ABC transporters//Membrane transport//Environmental Information Processing	-	-	-
282	GQR50_01520	--	WP_041217061.1	nucleotide pyrophosphatase [Aeromonas hydrophila]	--	--	PA3251	COG1524	Uncharacterized proteins of the AP superfamily	--	--	--	-	-	-
283	GQR50_01525	--	WP_017410788.1	ABC transporter substrate-binding protein [Aeromonas hydrophila]	--	--	PA3250	COG1840	ABC-type Fe3+ transport system, periplasmic component	K02012//afuA; iron(III) transport system substrate-binding protein	cbo:CBO1153	ko02010//ABC transporters//Membrane transport//Environmental Information Processing	-	-	-
284	GQR50_01530	yvoA	WP_045788862.1	MFS transporter [Aeromonas hydrophila]	sp|O34817|YVOA_BACSU	HTH-type transcriptional repressor YvoA OS=Bacillus subtilis (strain 168) OX=224308 GN=yvoA PE=1 SV=1	PA3249	COG2188	Transcriptional regulators	--	--	--	-	-	-
285	GQR50_01535	--	EZH81548.1	XRE family transcriptional regulator [Aeromonas hydrophila AD9] [Aeromonas hydrophila]	--	--	--	--	--	--	--	--	-	-	-
286	GQR50_01540	yhaJ	AGM45965.1	LysR family transcriptional regulator [Aeromonas hydrophila ML09-119] [Aeromonas hydrophila]	sp|P67660|YHAJ_ECOLI	Probable HTH-type transcriptional regulator YhaJ OS=Escherichia coli (strain K12) OX=83333 GN=yhaJ PE=3 SV=1	RSc0243	COG0583	Transcriptional regulator	--	--	--	GO:0050789//regulation of biological process;GO:0043170//macromolecule metabolic process;GO:0009059//macromolecule biosynthetic process;GO:0019222//regulation of metabolic process;GO:0009058//biosynthetic process;GO:1901576//organic substance biosynthetic process;GO:0071704//organic substance metabolic process;GO:0034645//cellular macromolecule biosynthetic process;GO:0060255//regulation of macro…	GO:0001071//nucleic acid binding transcription factor activity	-
287	GQR50_01545	--	WP_042873246.1	hypothetical protein [Aeromonas piscicola]	--	--	--	--	--	--	--	--	-	-	-
288	GQR50_01550	yhhW	AGM45963.1	cupin domain-containing protein [Aeromonas hydrophila ML09-119] [Aeromonas hydrophila]	sp|P46852|YHHW_ECOLI	Quercetin 2,3-dioxygenase OS=Escherichia coli (strain K12) OX=83333 GN=yhhW PE=1 SV=1	yhhW	COG1741	Pirin-related protein	K06911//K06911; uncharacterized protein	ahy:AHML_21035	--	-	-	-
289	GQR50_01555	yqjF	WP_011707659.1	membrane protein [Aeromonas hydrophila]	sp|P42619|YQJF_ECOLI	Inner membrane protein YqjF OS=Escherichia coli (strain K12) OX=83333 GN=yqjF PE=1 SV=2	STM3232	COG2259	Predicted membrane protein	K01118//acpD; FMN-dependent NADH-azoreductase [EC:1.7.1.17]	pwa:Pecwa_3078	--	-	-	-
290	GQR50_01560	recC	WP_016352230.1	exodeoxyribonuclease V subunit gamma [Aeromonas hydrophila]	sp|P07648|RECC_ECOLI	RecBCD enzyme subunit RecC OS=Escherichia coli (strain K12) OX=83333 GN=recC PE=1 SV=1	VC2322	COG1330	Exonuclease V gamma subunit	K03583//recC; exodeoxyribonuclease V gamma subunit [EC:3.1.11.5]	aha:AHA_3976	ko03440//Homologous recombination//Replication and repair//Genetic Information Processing	-	-	-
291	GQR50_01565	recB	WP_041217065.1	exodeoxyribonuclease V subunit beta [Aeromonas hydrophila]	sp|P08394|RECB_ECOLI	RecBCD enzyme subunit RecB OS=Escherichia coli (strain K12) OX=83333 GN=recB PE=1 SV=1	VC2320	COG1074	ATP-dependent exoDNAse (exonuclease V) beta subunit (contains helicase and exonuclease domains)	K03582//recB; exodeoxyribonuclease V beta subunit [EC:3.1.11.5]	ahi:VU14_01780	ko03440//Homologous recombination//Replication and repair//Genetic Information Processing	-	-	-
292	GQR50_01570	recD	WP_049048080.1	exodeoxyribonuclease V subunit alpha [Aeromonas hydrophila]	sp|P04993|RECD_ECOLI	RecBCD enzyme subunit RecD OS=Escherichia coli (strain K12) OX=83333 GN=recD PE=1 SV=2	VC2319	COG0507	ATP-dependent exoDNAse (exonuclease V), alpha subunit - helicase superfamily I member	K03581//recD; exodeoxyribonuclease V alpha subunit [EC:3.1.11.5]	aha:AHA_3974	ko03440//Homologous recombination//Replication and repair//Genetic Information Processing	-	-	-
293	GQR50_01575	--	EQU83503.1	cold shock-like protein CspI [Escherichia coli HVH 215 (4-3008371)] [Escherichia coli]	--	--	--	--	--	K00932//tdcD; propionate kinase [EC:2.7.2.15]	ecj:JW5806	ko01100//Metabolic pathways//Global and overview maps//Metabolism;ko00640//Propanoate metabolism//Carbohydrate metabolism//Metabolism	-	-	-
294	GQR50_01580	insH6	NP_416498.1	IS5 transposase and trans-activator [Escherichia coli str. K-12 substr. MG1655] [Escherichia coli]	sp|P0CE53|INSH6_ECOLI	Transposase InsH for insertion sequence element IS5H OS=Escherichia coli (strain K12) OX=83333 GN=insH6 PE=3 SV=1	yghP	COG3039	Transposase and inactivated derivatives, IS5 family	K07481//K07481; transposase, IS5 family	eco:b1994	--	GO:0009987//cellular process;GO:0006259//DNA metabolic process;GO:0006310//DNA recombination;GO:1901360//organic cyclic compound metabolic process;GO:0008152//metabolic process;GO:0006139//nucleobase-containing compound metabolic process;GO:0044260//cellular macromolecule metabolic process;GO:0006807//nitrogen compound metabolic process;GO:0071704//organic substance metabolic process;GO:0090304//…	GO:0003824//catalytic activity	-
295	GQR50_01585	--	WP_043162809.1	hypothetical protein [Aeromonas hydrophila]	--	--	--	--	--	--	--	--	-	-	-
296	GQR50_01590	--	KMY28496.1	integrase [Aeromonas caviae]	sp|P16943|YIS5_SHISO	Insertion element IS630 uncharacterized 39 kDa protein OS=Shigella sonnei OX=624 PE=4 SV=1	PSLT042	COG3335	Transposase and inactivated derivatives	--	--	--	-	-	-
297	GQR50_01595	yyaH	WP_039215941.1	glyoxalase [Aeromonas hydrophila]	sp|P37516|YYAH_BACSU	Uncharacterized protein YyaH OS=Bacillus subtilis (strain 168) OX=224308 GN=yyaH PE=4 SV=1	lin0429	COG0346	Lactoylglutathione lyase and related lyases	K01759//GLO1; lactoylglutathione lyase [EC:4.4.1.5]	ahy:AHML_21005	ko00620//Pyruvate metabolism//Carbohydrate metabolism//Metabolism	-	-	-
298	GQR50_01600	--	EZH78119.1	AraC family transcriptional regulator [Aeromonas hydrophila AD9] [Aeromonas hydrophila]	--	--	--	--	--	--	--	--	-	-	-
299	GQR50_01605	dgcQ	WP_043162807.1	GGDEF domain-containing protein [Aeromonas hydrophila]	sp|Q8ZNT5|DGCQ_SALTY	Probable diguanylate cyclase DgcQ OS=Salmonella typhimurium (strain LT2 / SGSC1412 / ATCC 700720) OX=99287 GN=dgcQ PE=3 SV=1	PA0338_2	COG2199	FOG: GGDEF domain	--	--	--	-	-	-
300	GQR50_01610	--	WP_011707651.1	MULTISPECIES: hypothetical protein [Aeromonas]	--	--	--	--	--	--	--	--	-	-	-
301	GQR50_01615	ctpH	WP_029302570.1	chemotaxis protein [Aeromonas hydrophila]	sp|G3XDA3|CTPH_PSEAE	Methyl-accepting chemotaxis protein CtpH OS=Pseudomonas aeruginosa (strain ATCC 15692 / DSM 22644 / CIP 104116 / JCM 14847 / LMG 12228 / 1C / PRS 101 / PAO1) OX=208964 GN=ctpH PE=1 SV=1	VC0216	COG0840	Methyl-accepting chemotaxis protein	K03406//mcp; methyl-accepting chemotaxis protein	aem:CK911_18525	ko02020//Two-component system//Signal transduction//Environmental Information Processing;ko02030//Bacterial chemotaxis//Cell motility//Cellular Processes	-	-	-
302	GQR50_01620	--	WP_011707650.1	MULTISPECIES: hypothetical protein [Aeromonas]	--	--	--	--	--	--	--	--	-	-	-
303	GQR50_01625	--	WP_011707649.1	MULTISPECIES: hypothetical protein [Aeromonas]	--	--	--	--	--	--	--	--	-	-	-
304	GQR50_01630	--	WP_076362779.1	MULTISPECIES: hypothetical protein [Aeromonas]	--	--	--	--	--	--	--	--	-	-	-
305	GQR50_01635	ompR	YP_858400.1	DNA-binding response regulator [Aeromonas hydrophila subsp. hydrophila ATCC 7966] [Aeromonas hydrophila]	sp|P0AA17|OMPR_ECOL6	Transcriptional regulatory protein OmpR OS=Escherichia coli O6:H1 (strain CFT073 / ATCC 700928 / UPEC) OX=199310 GN=ompR PE=3 SV=1	CC1182	COG0745	Response regulators consisting of a CheY-like receiver domain and a winged-helix DNA-binding domain	K02483//K02483; two-component system, OmpR family, response regulator	aha:AHA_3966	--	GO:0009987//cellular process;GO:0060255//regulation of macromolecule metabolic process;GO:0009059//macromolecule biosynthetic process;GO:0065007//biological regulation;GO:0019222//regulation of metabolic process;GO:0044260//cellular macromolecule metabolic process;GO:1901576//organic substance biosynthetic process;GO:0009058//biosynthetic process;GO:0043170//macromolecule metabolic process;GO:004…	GO:0005488//binding;GO:1901363//heterocyclic compound binding;GO:0003676//nucleic acid binding;GO:0097159//organic cyclic compound binding	-
306	GQR50_01640	envZ	WP_024946365.1	two-component sensor histidine kinase [Aeromonas hydrophila]	sp|P08982|ENVZ_SALTY	Osmolarity sensor protein EnvZ OS=Salmonella typhimurium (strain LT2 / SGSC1412 / ATCC 700720) OX=99287 GN=envZ PE=3 SV=2	SMb20218	COG0642	Signal transduction histidine kinase	--	--	--	-	-	-
307	GQR50_01645	dgcM	WP_011707646.1	sensor domain-containing diguanylate cyclase [Aeromonas hydrophila]	sp|Q8X8Q3|DGCM_ECO57	Diguanylate cyclase DgcM OS=Escherichia coli O157:H7 OX=83334 GN=dgcM PE=3 SV=2	SMa2301	COG2199	FOG: GGDEF domain	--	--	--	-	-	-
308	GQR50_01650	irgA	WP_077097342.1	ligand-gated channel protein [Aeromonas hydrophila]	sp|P0C6R0|IRGA_VIBCH	Iron-regulated outer membrane virulence protein OS=Vibrio cholerae serotype O1 (strain ATCC 39315 / El Tor Inaba N16961) OX=243277 GN=irgA PE=3 SV=1	YPO1313	COG4771	Outer membrane receptor for ferrienterochelin and colicins	K16089//TC.FEV.OM2; outer membrane receptor for ferrienterochelin and colicins	aaj:BOQ57_20665	--	-	-	-
309	GQR50_01655	cspB	ABK37700.1	conserved domain protein [Aeromonas hydrophila subsp. hydrophila ATCC 7966] [Aeromonas hydrophila]	sp|P0A363|CSPB_YEREN	Cold shock-like protein CspB OS=Yersinia enterocolitica OX=630 GN=cspB PE=3 SV=1	YPO2659	COG1278	Cold shock proteins	K03704//cspA; cold shock protein (beta-ribbon, CspA family)	ahr:V428_21850	--	GO:0071704//organic substance metabolic process;GO:0065007//biological regulation;GO:0009058//biosynthetic process;GO:0044237//cellular metabolic process;GO:0010468//regulation of gene expression;GO:0044249//cellular biosynthetic process;GO:0043170//macromolecule metabolic process;GO:0044260//cellular macromolecule metabolic process;GO:0019222//regulation of metabolic process;GO:1901576//organic …	GO:0097159//organic cyclic compound binding;GO:1901363//heterocyclic compound binding;GO:0005488//binding;GO:0003676//nucleic acid binding	GO:0044424//intracellular part;GO:0044464//cell part;GO:0005623//cell;GO:0005622//intracellular
310	GQR50_01660	--	SIR33194.1	YjbD family [Aeromonas sp. RU34C]	--	--	--	--	--	--	--	--	-	-	-
311	GQR50_01665	fieF	WP_029305195.1	cation transporter [Aeromonas hydrophila]	sp|A8AL14|FIEF_CITK8	Cation-efflux pump FieF OS=Citrobacter koseri (strain ATCC BAA-895 / CDC 4225-83 / SGSC4696) OX=290338 GN=fieF PE=3 SV=1	lin2517	COG0053	Predicted Co/Zn/Cd cation transporters	--	--	--	-	-	-
312	GQR50_01670	--	WP_011707641.1	MULTISPECIES: hypothetical protein [Aeromonas]	--	--	--	--	--	--	--	--	-	-	-
313	GQR50_01675	--	WP_049048085.1	polar amino acid ABC transporter [Aeromonas hydrophila]	--	--	--	--	--	K02030//ABC.PA.S; polar amino acid transport system substrate-binding protein	ahh:RY45_20685	--	-	-	-
314	GQR50_01680	ssb	YP_858391.1	single-strand binding protein [Aeromonas hydrophila subsp. hydrophila ATCC 7966] [Aeromonas hydrophila]	sp|Q87LA3|SSB_VIBPA	Single-stranded DNA-binding protein OS=Vibrio parahaemolyticus serotype O3:K6 (strain RIMD 2210633) OX=223926 GN=ssb PE=3 SV=1	VC0397	COG0629	Single-stranded DNA-binding protein	K03111//ssb; single-strand DNA-binding protein	aha:AHA_3957	ko03440//Homologous recombination//Replication and repair//Genetic Information Processing;ko03430//Mismatch repair//Replication and repair//Genetic Information Processing;ko03030//DNA replication//Replication and repair//Genetic Information Processing	GO:0006259//DNA metabolic process;GO:0044260//cellular macromolecule metabolic process;GO:0046483//heterocycle metabolic process;GO:0006725//cellular aromatic compound metabolic process;GO:0071704//organic substance metabolic process;GO:0044238//primary metabolic process;GO:0034641//cellular nitrogen compound metabolic process;GO:0009987//cellular process;GO:0008152//metabolic process;GO:0044237/…	GO:0097159//organic cyclic compound binding;GO:1901363//heterocyclic compound binding;GO:0043566//structure-specific DNA binding;GO:0005488//binding;GO:0003676//nucleic acid binding;GO:0003677//DNA binding	-
315	GQR50_01685	csgD	WP_011707638.1	helix-turn-helix transcriptional regulator [Aeromonas hydrophila]	sp|P52106|CSGD_ECOLI	CsgBAC operon transcriptional regulatory protein OS=Escherichia coli (strain K12) OX=83333 GN=csgD PE=1 SV=1	VC0396	COG2771	DNA-binding HTH domain-containing proteins	--	--	--	-	-	-
316	GQR50_01690	uvrA	WP_011707637.1	excinuclease ABC subunit A [Aeromonas hydrophila]	sp|Q9KUW5|UVRA_VIBCH	UvrABC system protein A OS=Vibrio cholerae serotype O1 (strain ATCC 39315 / El Tor Inaba N16961) OX=243277 GN=uvrA PE=3 SV=1	VC0394	COG0178	Excinuclease ATPase subunit	K03701//uvrA; excinuclease ABC subunit A	aha:AHA_3955	ko03420//Nucleotide excision repair//Replication and repair//Genetic Information Processing	-	-	-
317	GQR50_01695	dgcT	WP_011707636.1	diguanylate cyclase [Aeromonas hydrophila]	sp|P75908|DGCT_ECOLI	Probable diguanylate cyclase DgcT OS=Escherichia coli (strain K12) OX=83333 GN=dgcT PE=1 SV=1	RSc1893	COG2199	FOG: GGDEF domain	--	--	--	-	-	-
318	GQR50_01700	ompW	ACD38215.1	outer membrane protein [Aeromonas hydrophila]	sp|Q8ZP50|OMPW_SALTY	Outer membrane protein W OS=Salmonella typhimurium (strain LT2 / SGSC1412 / ATCC 700720) OX=99287 GN=ompW PE=3 SV=1	PM0331	COG3047	Outer membrane protein W	K07275//ompW; outer membrane protein	aem:CK911_14425	--	-	-	-
319	GQR50_01705	nahY	KGY54469.1	chemotaxis protein [Aeromonas hydrophila]	sp|Q9Z429|NAHY_PSEPU	Methyl-accepting chemotaxis protein NahY OS=Pseudomonas putida OX=303 GN=nahY PE=4 SV=1	VC0449	COG0840	Methyl-accepting chemotaxis protein	K03406//mcp; methyl-accepting chemotaxis protein	ahh:RY45_20655	ko02020//Two-component system//Signal transduction//Environmental Information Processing;ko02030//Bacterial chemotaxis//Cell motility//Cellular Processes	-	-	-
320	GQR50_01710	--	WP_041217091.1	sugar ABC transporter substrate-binding protein [Aeromonas hydrophila]	--	--	VCA1033	COG1653	ABC-type sugar transport system, periplasmic component	K10117//msmE; raffinose/stachyose/melibiose transport system substrate-binding protein	adh:CK627_02000	ko02010//ABC transporters//Membrane transport//Environmental Information Processing	-	-	-
321	GQR50_01715	--	WP_045788882.1	N-acetyltransferase [Aeromonas hydrophila]	--	--	--	--	--	--	--	--	-	-	-
322	GQR50_01720	metF	YP_858383.1	5,10-methylenetetrahydrofolate reductase [Aeromonas hydrophila subsp. hydrophila ATCC 7966] [Aeromonas hydrophila]	sp|P11003|METF_SALTY	5,10-methylenetetrahydrofolate reductase OS=Salmonella typhimurium (strain LT2 / SGSC1412 / ATCC 700720) OX=99287 GN=metF PE=3 SV=2	STM4105	COG0685	5,10-methylenetetrahydrofolate reductase	K00297//metF; methylenetetrahydrofolate reductase (NADPH) [EC:1.5.1.20]	aha:AHA_3949	ko01100//Metabolic pathways//Global and overview maps//Metabolism;ko01120//Microbial metabolism in diverse environments//Global and overview maps//Metabolism;ko01200//Carbon metabolism//Global and overview maps//Metabolism;ko00720//Carbon fixation pathways in prokaryotes//Energy metabolism//Metabolism;ko00670//One carbon pool by folate//Metabolism of cofactors and vitamins//Metabolism	GO:0044763//single-organism cellular process;GO:0044237//cellular metabolic process;GO:0009058//biosynthetic process;GO:0006730//one-carbon metabolic process;GO:0044272//sulfur compound biosynthetic process;GO:1901566//organonitrogen compound biosynthetic process;GO:0006082//organic acid metabolic process;GO:0071704//organic substance metabolic process;GO:0000096//sulfur amino acid metabolic proc…	GO:0003824//catalytic activity	GO:0044464//cell part;GO:0005622//intracellular;GO:0044424//intracellular part;GO:0044444//cytoplasmic part;GO:0005623//cell;GO:0005737//cytoplasm
323	GQR50_01725	--	WP_049048091.1	DUF3103 domain-containing protein [Aeromonas hydrophila]	--	--	--	--	--	--	--	--	-	-	-
324	GQR50_01730	ydcO	WP_017410813.1	MULTISPECIES: membrane protein [Aeromonas]	sp|P76103|YDCO_ECOLI	Inner membrane protein YdcO OS=Escherichia coli (strain K12) OX=83333 GN=ydcO PE=1 SV=2	PA1651	COG3135	Uncharacterized protein involved in benzoate metabolism	K05782//benE; benzoate membrane transport protein	ahy:AHML_20875	--	-	-	-
325	GQR50_01735	sutR	WP_011707629.1	DNA-binding protein [Aeromonas hydrophila]	sp|P77626|SUTR_ECOLI	HTH-type transcriptional regulator SutR OS=Escherichia coli (strain K12) OX=83333 GN=sutR PE=1 SV=1	ECs2037	COG1396	Predicted transcriptional regulators	--	--	--	-	-	-
326	GQR50_01740	--	KGY54817.1	heme transporter CcmB [Aeromonas hydrophila]	--	--	PA2662	COG3213	Uncharacterized protein involved in response to NO	K07234//K07234; uncharacterized protein involved in response to NO	aha:AHA_3945	--	-	-	-
327	GQR50_01765	ASA_0299	WP_016352207.1	MULTISPECIES: hypothetical protein [Aeromonas]	sp|A4SHW1|Y299_AERS4	UPF0265 protein ASA_0299 OS=Aeromonas salmonicida (strain A449) OX=382245 GN=ASA_0299 PE=3 SV=1	YPO1560	COG2926	Uncharacterized protein conserved in bacteria	K09802//K09802; uncharacterized protein	aeo:O23A_p3291	--	-	-	-
328	GQR50_01770	--	WP_011707626.1	glycosyl transferase family 51 [Aeromonas hydrophila]	--	--	VC1321	COG0744	Membrane carboxypeptidase (penicillin-binding protein)	--	--	--	-	-	-
329	GQR50_01775	AHA_3937	SIR00777.1	ribosome-associated protein [Aeromonas sp. RU34C]	sp|A0KQ25|Y3937_AERHH	UPF0307 protein AHA_3937 OS=Aeromonas hydrophila subsp. hydrophila (strain ATCC 7966 / DSM 30187 / JCM 1027 / KCTC 2358 / NCIMB 9240) OX=380703 GN=AHA_3937 PE=3 SV=1	HI1151	COG3028	Uncharacterized protein conserved in bacteria	K09889//yjgA; ribosome-associated protein	acav:VI35_01760	--	-	-	-
330	GQR50_01780	pmbA	WP_041216989.1	protein PmbA [Aeromonas hydrophila]	sp|P0AFK1|PMBA_ECO57	Metalloprotease PmbA OS=Escherichia coli O157:H7 OX=83334 GN=pmbA PE=3 SV=1	ECs5212	COG0312	Predicted Zn-dependent proteases and their inactivated homologs	K03592//pmbA; PmbA protein	aha:AHA_3936	--	-	-	-
331	GQR50_01785	murA	YP_858374.1	UDP-N-acetylglucosamine 1-carboxyvinyltransferase [Aeromonas hydrophila subsp. hydrophila ATCC 7966] [Aeromonas hydrophila]	sp|A0KQ23|MURA_AERHH	UDP-N-acetylglucosamine 1-carboxyvinyltransferase OS=Aeromonas hydrophila subsp. hydrophila (strain ATCC 7966 / DSM 30187 / JCM 1027 / KCTC 2358 / NCIMB 9240) OX=380703 GN=murA PE=3 SV=1	YPO3569	COG0766	UDP-N-acetylglucosamine enolpyruvyl transferase	K00790//murA; UDP-N-acetylglucosamine 1-carboxyvinyltransferase [EC:2.5.1.7]	aha:AHA_3935	ko01100//Metabolic pathways//Global and overview maps//Metabolism;ko00520//Amino sugar and nucleotide sugar metabolism//Carbohydrate metabolism//Metabolism;ko00550//Peptidoglycan biosynthesis//Glycan biosynthesis and metabolism//Metabolism	GO:0000270//peptidoglycan metabolic process;GO:0022603//regulation of anatomical structure morphogenesis;GO:0050793//regulation of developmental process;GO:0051128//regulation of cellular component organization;GO:0006139//nucleobase-containing compound metabolic process;GO:0006022//aminoglycan metabolic process;GO:0065007//biological regulation;GO:0009225//nucleotide-sugar metabolic process;GO:0…	GO:0016740//transferase activity;GO:0016765//transferase activity, transferring alkyl or aryl (other than methyl) groups;GO:0003824//catalytic activity	GO:0044424//intracellular part;GO:0005623//cell;GO:0005622//intracellular;GO:0044464//cell part
332	GQR50_01790	ibaG	YP_858373.1	BolA/YrbA family protein [Aeromonas hydrophila subsp. hydrophila ATCC 7966] [Aeromonas hydrophila]	sp|P0A9W7|IBAG_ECOL6	Acid stress protein IbaG OS=Escherichia coli O6:H1 (strain CFT073 / ATCC 700928 / UPEC) OX=199310 GN=ibaG PE=3 SV=1	STM3308	COG5007	Predicted transcriptional regulator, BolA superfamily	--	--	--	-	-	-
333	GQR50_01795	--	AGM45924.1	anti-anti-sigma factor family protein [Aeromonas hydrophila ML09-119] [Aeromonas hydrophila]	--	--	--	--	--	K07122//mlaB; phospholipid transport system transporter-binding protein	aha:AHA_3933	ko02010//ABC transporters//Membrane transport//Environmental Information Processing	-	-	-
334	GQR50_01800	mlaC	YP_858371.1	toluene tolerance protein Ttg2D [Aeromonas hydrophila subsp. hydrophila ATCC 7966] [Aeromonas hydrophila]	sp|P0ADV8|MLAC_SHIFL	Intermembrane phospholipid transport system binding protein MlaC OS=Shigella flexneri OX=623 GN=mlaC PE=3 SV=1	YPO3572	COG2854	ABC-type transport system involved in resistance to organic solvents, auxiliary component	K07323//mlaC; phospholipid transport system substrate-binding protein	aha:AHA_3932	ko02010//ABC transporters//Membrane transport//Environmental Information Processing	-	-	-
335	GQR50_01805	mlaD	WP_005314428.1	outer membrane lipid asymmetry maintenance protein MlaD [Aeromonas salmonicida]	sp|P64604|MLAD_ECOLI	Intermembrane phospholipid transport system binding protein MlaD OS=Escherichia coli (strain K12) OX=83333 GN=mlaD PE=1 SV=1	ECs4072	COG1463	ABC-type transport system involved in resistance to organic solvents, periplasmic component	K02067//mlaD; phospholipid/cholesterol/gamma-HCH transport system substrate-binding protein	asa:ASA_0307	ko02010//ABC transporters//Membrane transport//Environmental Information Processing	-	-	-
336	GQR50_01810	mlaE	YP_858369.1	ABC transporter permease [Aeromonas hydrophila subsp. hydrophila ATCC 7966] [Aeromonas hydrophila]	sp|P45030|MLAE_HAEIN	Intermembrane phospholipid transport system permease protein MlaE OS=Haemophilus influenzae (strain ATCC 51907 / DSM 11121 / KW20 / Rd) OX=71421 GN=mlaE PE=3 SV=1	HI1086	COG0767	ABC-type transport system involved in resistance to organic solvents, permease component	K02066//mlaE; phospholipid/cholesterol/gamma-HCH transport system permease protein	aha:AHA_3930	ko02010//ABC transporters//Membrane transport//Environmental Information Processing	-	-	-
337	GQR50_01815	mlaF	YP_858368.1	ABC transporter ATP-binding protein [Aeromonas hydrophila subsp. hydrophila ATCC 7966] [Aeromonas hydrophila]	sp|P63387|MLAF_ECOL6	Intermembrane phospholipid transport system ATP-binding protein MlaF OS=Escherichia coli O6:H1 (strain CFT073 / ATCC 700928 / UPEC) OX=199310 GN=mlaF PE=3 SV=1	YPO3575	COG1127	ABC-type transport system involved in resistance to organic solvents, ATPase component	K02065//mlaF; phospholipid/cholesterol/gamma-HCH transport system ATP-binding protein	aha:AHA_3929	ko02010//ABC transporters//Membrane transport//Environmental Information Processing	-	GO:0097367//carbohydrate derivative binding;GO:0032549//ribonucleoside binding;GO:0016818//hydrolase activity, acting on acid anhydrides, in phosphorus-containing anhydrides;GO:0001882//nucleoside binding;GO:0003824//catalytic activity;GO:0016817//hydrolase activity, acting on acid anhydrides;GO:0097159//organic cyclic compound binding;GO:0017111//nucleoside-triphosphatase activity;GO:0036094//sm…	-
338	GQR50_01820	kdsD	WP_017409369.1	D-arabinose 5-phosphate isomerase [Aeromonas hydrophila]	sp|Q8D1Q8|KDSD_YERPE	Arabinose 5-phosphate isomerase KdsD OS=Yersinia pestis OX=632 GN=kdsD PE=3 SV=2	YPO3577_1	COG0794	Predicted sugar phosphate isomerase involved in capsule formation	K06041//kdsD; arabinose-5-phosphate isomerase [EC:5.3.1.13]	ahh:RY45_20540	ko01100//Metabolic pathways//Global and overview maps//Metabolism;ko00540//Lipopolysaccharide biosynthesis//Glycan biosynthesis and metabolism//Metabolism	-	-	-
339	GQR50_01825	kdsC	WP_011707616.1	3-deoxy-D-manno-octulosonate 8-phosphate phosphatase [Aeromonas hydrophila]	sp|P0ABZ4|KDSC_ECOLI	3-deoxy-D-manno-octulosonate 8-phosphate phosphatase KdsC OS=Escherichia coli (strain K12) OX=83333 GN=kdsC PE=1 SV=1	ECs4077	COG1778	Low specificity phosphatase (HAD superfamily)	K03270//kdsC; 3-deoxy-D-manno-octulosonate 8-phosphate phosphatase (KDO 8-P phosphatase) [EC:3.1.3.45]	aha:AHA_3927	ko01100//Metabolic pathways//Global and overview maps//Metabolism;ko00540//Lipopolysaccharide biosynthesis//Glycan biosynthesis and metabolism//Metabolism	-	-	-
340	GQR50_01830	lptC	WP_016352199.1	LPS export ABC transporter periplasmic protein LptC [Aeromonas hydrophila]	sp|P0ADW0|LPTC_ECOL6	Lipopolysaccharide export system protein LptC OS=Escherichia coli O6:H1 (strain CFT073 / ATCC 700928 / UPEC) OX=199310 GN=lptC PE=3 SV=1	ECs4078	COG3117	Uncharacterized protein conserved in bacteria	K11719//lptC; lipopolysaccharide export system protein LptC	aaj:BOQ57_20485	--	-	-	-
341	GQR50_01835	lptA	ONG12299.1	lipopolysaccharide transport periplasmic protein LptA [Aeromonas hydrophila]	sp|P0ADV3|LPTA_ECO57	Lipopolysaccharide export system protein LptA OS=Escherichia coli O157:H7 OX=83334 GN=lptA PE=3 SV=1	STM3318	COG1934	Uncharacterized protein conserved in bacteria	K09774//lptA; lipopolysaccharide export system protein LptA	aha:AHA_3925	--	-	-	-
342	GQR50_01840	lptB	YP_858363.1	ABC transporter ATP-binding protein [Aeromonas hydrophila subsp. hydrophila ATCC 7966] [Aeromonas hydrophila]	sp|P0A9V2|LPTB_ECOL6	Lipopolysaccharide export system ATP-binding protein LptB OS=Escherichia coli O6:H1 (strain CFT073 / ATCC 700928 / UPEC) OX=199310 GN=lptB PE=3 SV=2	VC2528	COG1137	ABC-type (unclassified) transport system, ATPase component	K06861//lptB; lipopolysaccharide export system ATP-binding protein [EC:3.6.3.-]	aha:AHA_3924	ko02010//ABC transporters//Membrane transport//Environmental Information Processing	-	GO:0036094//small molecule binding;GO:0003824//catalytic activity;GO:0097367//carbohydrate derivative binding;GO:0016818//hydrolase activity, acting on acid anhydrides, in phosphorus-containing anhydrides;GO:0032550//purine ribonucleoside binding;GO:0016787//hydrolase activity;GO:0097159//organic cyclic compound binding;GO:0001882//nucleoside binding;GO:0032549//ribonucleoside binding;GO:0016462/…	-
343	GQR50_01845	rpoN	WP_043163964.1	RNA polymerase sigma-54 factor [Aeromonas hydrophila]	sp|Q9S0L2|RP54_SHEVD	RNA polymerase sigma-54 factor OS=Shewanella violacea (strain JCM 10179 / CIP 106290 / LMG 19151 / DSS12) OX=637905 GN=rpoN PE=3 SV=1	VC2529	COG1508	DNA-directed RNA polymerase specialized sigma subunit, sigma54 homolog	K03092//rpoN; RNA polymerase sigma-54 factor	aha:AHA_3923	ko02020//Two-component system//Signal transduction//Environmental Information Processing;ko05111//Biofilm formation - Vibrio cholerae//Cellular community - prokaryotes//Cellular Processes	GO:0009059//macromolecule biosynthetic process;GO:0044271//cellular nitrogen compound biosynthetic process;GO:0016070//RNA metabolic process;GO:0050789//regulation of biological process;GO:0009058//biosynthetic process;GO:0090304//nucleic acid metabolic process;GO:0044260//cellular macromolecule metabolic process;GO:0032774//RNA biosynthetic process;GO:0071704//organic substance metabolic process…	GO:0034062//RNA polymerase activity;GO:0000988//transcription factor activity, protein binding;GO:0001071//nucleic acid binding transcription factor activity;GO:0000996//core DNA-dependent RNA polymerase binding promoter specificity activity;GO:0016779//nucleotidyltransferase activity;GO:0016772//transferase activity, transferring phosphorus-containing groups;GO:0016740//transferase activity;GO:0…	-
344	GQR50_01850	hpf	YP_858361.1	ribosomal subunit interface protein [Aeromonas hydrophila subsp. hydrophila ATCC 7966] [Aeromonas hydrophila]	sp|P17160|HPF_AZOVI	Ribosome hibernation promoting factor OS=Azotobacter vinelandii OX=354 GN=hpf PE=3 SV=1	PA4463	COG1544	Ribosome-associated protein Y (PSrp-1)	--	--	--	-	-	-
345	GQR50_01855	ptsN	EKB26956.1	PTS IIA-like nitrogen-regulatory protein PtsN [Aeromonas hydrophila SSU] [Aeromonas hydrophila]	sp|P17162|PTSN_KLEOX	Nitrogen regulatory protein OS=Klebsiella oxytoca OX=571 GN=ptsN PE=3 SV=1	VC2531	COG1762	Phosphotransferase system mannitol/fructose-specific IIA domain (Ntr-type)	K02806//PTS-Ntr-EIIA; PTS system, nitrogen regulatory IIA component [EC:2.7.1.-]	ahr:V428_21635	ko02060//Phosphotransferase system (PTS)//Membrane transport//Environmental Information Processing	-	-	-
346	GQR50_01860	AHA_3920	AGM45911.1	glmZ(sRNA)-inactivating NTPase [Aeromonas hydrophila ML09-119] [Aeromonas hydrophila]	sp|A0KQ08|Y3920_AERHH	Nucleotide-binding protein AHA_3920 OS=Aeromonas hydrophila subsp. hydrophila (strain ATCC 7966 / DSM 30187 / JCM 1027 / KCTC 2358 / NCIMB 9240) OX=380703 GN=AHA_3920 PE=3 SV=1	YPO3586	COG1660	Predicted P-loop-containing kinase	K06958//rapZ; RNase adapter protein RapZ	ahy:AHML_20765	--	-	-	-
347	GQR50_01865	ptsO	WP_039213922.1	HPr family phosphocarrier protein [Aeromonas hydrophila]	sp|P0A9N2|PTSO_ECO57	Phosphocarrier protein NPr OS=Escherichia coli O157:H7 OX=83334 GN=ptsO PE=3 SV=1	STM3324	COG1925	Phosphotransferase system, HPr-related proteins	K08485//PTS-HPR.PTSO; phosphocarrier protein NPr	aha:AHA_3919	ko02060//Phosphotransferase system (PTS)//Membrane transport//Environmental Information Processing	GO:0036211//protein modification process;GO:0044238//primary metabolic process;GO:0019538//protein metabolic process;GO:0044267//cellular protein metabolic process;GO:0044765//single-organism transport;GO:0044237//cellular metabolic process;GO:0008643//carbohydrate transport;GO:0051234//establishment of localization;GO:0009987//cellular process;GO:0044260//cellular macromolecule metabolic process…	GO:0016740//transferase activity;GO:0016775//phosphotransferase activity, nitrogenous group as acceptor;GO:0003824//catalytic activity;GO:0016772//transferase activity, transferring phosphorus-containing groups	GO:0044424//intracellular part;GO:0005622//intracellular;GO:0044464//cell part;GO:0005623//cell
348	GQR50_01870	licR	WP_041216982.1	transcription antiterminator BglG [Aeromonas hydrophila]	sp|P46321|LICR_BACSU	Probable licABCH operon regulator OS=Bacillus subtilis (strain 168) OX=224308 GN=licR PE=1 SV=1	STM4448_1	COG3711	Transcriptional antiterminator	--	--	--	-	-	-
349	GQR50_01875	dgaF	WP_043126797.1	2-dehydro-3-deoxyphosphooctonate aldolase [Aeromonas hydrophila]	sp|D0ZLR2|DGAF_SALT1	2-dehydro-3-deoxy-phosphogluconate aldolase OS=Salmonella typhimurium (strain 14028s / SGSC 2262) OX=588858 GN=dgaF PE=1 SV=1	--	--	--	--	--	--	-	-	-
350	GQR50_01880	dgaE	WP_043126799.1	L-seryl-tRNA selenium transferase [Aeromonas hydrophila]	sp|D0ZLR3|DGAE_SALT1	D-glucosaminate-6-phosphate ammonia lyase OS=Salmonella typhimurium (strain 14028s / SGSC 2262) OX=588858 GN=dgaE PE=1 SV=1	STM4446	COG1921	Selenocysteine synthase [seryl-tRNASer selenium transferase]	K01042//selA; L-seryl-tRNA(Ser) seleniumtransferase [EC:2.9.1.1]	ahy:AHML_20745	ko00970//Aminoacyl-tRNA biosynthesis//Translation//Genetic Information Processing;ko00450//Selenocompound metabolism//Metabolism of other amino acids//Metabolism	-	-	-
351	GQR50_01885	EF_0837	WP_077095253.1	dihydroorotase [Aeromonas hydrophila]	sp|Q837K0|DEACT_ENTFA	Deacetylase EF_0837 OS=Enterococcus faecalis (strain ATCC 700802 / V583) OX=226185 GN=EF_0837 PE=1 SV=1	STM4445	COG3964	Predicted amidohydrolase	K01465//URA4; dihydroorotase [EC:3.5.2.3]	aha:AHA_3915	ko01100//Metabolic pathways//Global and overview maps//Metabolism;ko00240//Pyrimidine metabolism//Nucleotide metabolism//Metabolism	-	-	-
352	GQR50_01890	--	EZH83112.1	membrane protein [Aeromonas hydrophila AD9] [Aeromonas hydrophila]	--	--	--	--	--	--	--	--	-	-	-
353	GQR50_01895	--	AGM45904.1	membrane protein [Aeromonas hydrophila ML09-119] [Aeromonas hydrophila]	--	--	--	--	--	--	--	--	-	-	-
354	GQR50_01900	--	AJQ56317.1	cytoplasmic protein [Aeromonas hydrophila]	--	--	--	--	--	--	--	--	-	-	-
355	GQR50_01905	--	YP_858350.1	transcriptional regulator [Aeromonas hydrophila subsp. hydrophila ATCC 7966] [Aeromonas hydrophila]	--	--	--	--	--	--	--	--	-	-	-
356	GQR50_01910	--	EZH83108.1	transcriptional regulator [Aeromonas hydrophila AD9] [Aeromonas hydrophila]	--	--	--	--	--	--	--	--	-	-	-
357	GQR50_01915	degS	YP_858348.1	periplasmic serine peptidase DegS [Aeromonas hydrophila subsp. hydrophila ATCC 7966] [Aeromonas hydrophila]	sp|P0AEE3|DEGS_ECOLI	Serine endoprotease DegS OS=Escherichia coli (strain K12) OX=83333 GN=degS PE=1 SV=1	VC0565	COG0265	Trypsin-like serine proteases, typically periplasmic, contain C-terminal PDZ domain	K04691//hhoB; serine protease DegS [EC:3.4.21.-]	aha:AHA_3909	--	GO:0019538//protein metabolic process;GO:0071704//organic substance metabolic process;GO:0008152//metabolic process;GO:0043170//macromolecule metabolic process;GO:0044238//primary metabolic process	GO:0003824//catalytic activity;GO:0070011//peptidase activity, acting on L-amino acid peptides;GO:0008233//peptidase activity;GO:0004175//endopeptidase activity;GO:0016787//hydrolase activity	-
358	GQR50_01920	degQ	YP_858347.1	serine peptidase DegQ [Aeromonas hydrophila subsp. hydrophila ATCC 7966] [Aeromonas hydrophila]	sp|P39099|DEGQ_ECOLI	Periplasmic pH-dependent serine endoprotease DegQ OS=Escherichia coli (strain K12) OX=83333 GN=degQ PE=1 SV=1	VC0566	COG0265	Trypsin-like serine proteases, typically periplasmic, contain C-terminal PDZ domain	K04772//degQ; serine protease DegQ [EC:3.4.21.-]	aha:AHA_3908	--	GO:0071704//organic substance metabolic process;GO:0019538//protein metabolic process;GO:0044238//primary metabolic process;GO:0008152//metabolic process;GO:0043170//macromolecule metabolic process	GO:0004175//endopeptidase activity;GO:0070011//peptidase activity, acting on L-amino acid peptides;GO:0008233//peptidase activity;GO:0016787//hydrolase activity;GO:0003824//catalytic activity	-
359	GQR50_01925	--	EZH83105.1	membrane protein [Aeromonas hydrophila AD9] [Aeromonas hydrophila]	--	--	--	--	--	K09908//K09908; uncharacterized protein	ahr:V428_21565	--	-	-	-
360	GQR50_01930	zapE	WP_043160648.1	cell division protein ZapE [Aeromonas hydrophila]	sp|P64612|ZAPE_ECOLI	Cell division protein ZapE OS=Escherichia coli (strain K12) OX=83333 GN=zapE PE=1 SV=1	VC0568	COG1485	Predicted ATPase	K06916//zapE; cell division protein ZapE	aha:AHA_3906	--	-	-	-
361	GQR50_01935	rplM	YP_858344.1	50S ribosomal protein L13 [Aeromonas hydrophila subsp. hydrophila ATCC 7966] [Aeromonas hydrophila]	sp|A0KPZ3|RL13_AERHH	50S ribosomal protein L13 OS=Aeromonas hydrophila subsp. hydrophila (strain ATCC 7966 / DSM 30187 / JCM 1027 / KCTC 2358 / NCIMB 9240) OX=380703 GN=rplM PE=3 SV=1	VC0570	COG0102	Ribosomal protein L13	K02871//RP-L13; large subunit ribosomal protein L13	aha:AHA_3905	ko03010//Ribosome//Translation//Genetic Information Processing	GO:0043170//macromolecule metabolic process;GO:0010467//gene expression;GO:0071704//organic substance metabolic process;GO:0008152//metabolic process	-	GO:0044464//cell part;GO:0005623//cell;GO:0030529//intracellular ribonucleoprotein complex;GO:0044424//intracellular part;GO:1990904//ribonucleoprotein complex;GO:0032991//macromolecular complex;GO:0005622//intracellular
362	GQR50_01940	rpsI	YP_858343.1	30S ribosomal protein S9 [Aeromonas hydrophila subsp. hydrophila ATCC 7966] [Aeromonas hydrophila]	sp|A0KPZ2|RS9_AERHH	30S ribosomal protein S9 OS=Aeromonas hydrophila subsp. hydrophila (strain ATCC 7966 / DSM 30187 / JCM 1027 / KCTC 2358 / NCIMB 9240) OX=380703 GN=rpsI PE=3 SV=1	ECs4103	COG0103	Ribosomal protein S9	K02996//RP-S9; small subunit ribosomal protein S9	aha:AHA_3904	ko03010//Ribosome//Translation//Genetic Information Processing	GO:0008152//metabolic process;GO:0043170//macromolecule metabolic process;GO:0010467//gene expression;GO:0071704//organic substance metabolic process	-	GO:0032991//macromolecular complex;GO:0005622//intracellular;GO:0030529//intracellular ribonucleoprotein complex;GO:0005623//cell;GO:1990904//ribonucleoprotein complex;GO:0044464//cell part;GO:0044424//intracellular part
363	GQR50_01945	petA	YP_858342.1	ubiquinol-cytochrome c reductase, iron-sulfur subunit [Aeromonas hydrophila subsp. hydrophila ATCC 7966] [Aeromonas hydrophila]	sp|O31214|UCRI_ALLVD	Ubiquinol-cytochrome c reductase iron-sulfur subunit OS=Allochromatium vinosum (strain ATCC 17899 / DSM 180 / NBRC 103801 / NCIMB 10441 / D) OX=572477 GN=petA PE=3 SV=2	VC0573	COG0723	Rieske Fe-S protein	K00411//UQCRFS1; ubiquinol-cytochrome c reductase iron-sulfur subunit [EC:1.10.2.2]	aha:AHA_3903	ko01100//Metabolic pathways//Global and overview maps//Metabolism;ko02020//Two-component system//Signal transduction//Environmental Information Processing;ko00190//Oxidative phosphorylation//Energy metabolism//Metabolism	GO:0015672//monovalent inorganic cation transport;GO:0006811//ion transport;GO:0044699//single-organism process;GO:1902578//single-organism localization;GO:0044765//single-organism transport;GO:0006810//transport;GO:0008152//metabolic process;GO:0044710//single-organism metabolic process;GO:0006818//hydrogen transport;GO:0051179//localization;GO:0006812//cation transport;GO:0015992//proton transp…	GO:0016491//oxidoreductase activity;GO:0043169//cation binding;GO:0005488//binding;GO:0051536//iron-sulfur cluster binding;GO:0043167//ion binding;GO:0003824//catalytic activity;GO:0051540//metal cluster binding	-
364	GQR50_01950	petB	YP_858341.1	ubiquinol-cytochrome c reductase, cytochrome b subunit [Aeromonas hydrophila subsp. hydrophila ATCC 7966] [Aeromonas hydrophila]	sp|O31215|CYB_ALLVD	Cytochrome b OS=Allochromatium vinosum (strain ATCC 17899 / DSM 180 / NBRC 103801 / NCIMB 10441 / D) OX=572477 GN=petB PE=3 SV=2	VC0574	COG1290	Cytochrome b subunit of the bc complex	K00412//CYTB; ubiquinol-cytochrome c reductase cytochrome b subunit	aha:AHA_3902	ko01100//Metabolic pathways//Global and overview maps//Metabolism;ko02020//Two-component system//Signal transduction//Environmental Information Processing;ko00190//Oxidative phosphorylation//Energy metabolism//Metabolism	GO:0055114//oxidation-reduction process;GO:0006091//generation of precursor metabolites and energy;GO:0009987//cellular process;GO:0044710//single-organism metabolic process;GO:0022900//electron transport chain;GO:0008152//metabolic process;GO:0044763//single-organism cellular process;GO:0044699//single-organism process;GO:0044237//cellular metabolic process	GO:0003824//catalytic activity	GO:0016020//membrane;GO:0031224//intrinsic component of membrane;GO:0044425//membrane part
365	GQR50_01955	petC	YP_858340.1	ubiquinol--cytochrome c reductase, cytochrome c1 [Aeromonas hydrophila subsp. hydrophila ATCC 7966] [Aeromonas hydrophila]	sp|O31216|CY1_ALLVD	Cytochrome c1 OS=Allochromatium vinosum (strain ATCC 17899 / DSM 180 / NBRC 103801 / NCIMB 10441 / D) OX=572477 GN=petC PE=3 SV=1	VC0575	COG2857	Cytochrome c1	K00413//CYC1; ubiquinol-cytochrome c reductase cytochrome c1 subunit	aha:AHA_3901	ko01100//Metabolic pathways//Global and overview maps//Metabolism;ko02020//Two-component system//Signal transduction//Environmental Information Processing;ko00190//Oxidative phosphorylation//Energy metabolism//Metabolism	-	GO:1901363//heterocyclic compound binding;GO:0097159//organic cyclic compound binding;GO:0046906//tetrapyrrole binding;GO:0005488//binding	-
366	GQR50_01960	sspA	YP_858339.1	stringent starvation protein A [Aeromonas hydrophila subsp. hydrophila ATCC 7966] [Aeromonas hydrophila]	sp|P0ACA5|SSPA_ECO57	Stringent starvation protein A OS=Escherichia coli O157:H7 OX=83334 GN=sspA PE=3 SV=2	YPO3561	COG0625	Glutathione S-transferase	K03599//sspA; stringent starvation protein A	aha:AHA_3900	--	-	-	-
367	GQR50_01965	sspB	WP_017409380.1	stringent starvation protein B [Aeromonas hydrophila]	sp|P0AFZ4|SSPB_ECO57	Stringent starvation protein B OS=Escherichia coli O157:H7 OX=83334 GN=sspB PE=3 SV=1	VC0577	COG2969	Stringent starvation protein B	K03600//sspB; stringent starvation protein B	aha:AHA_3899	--	-	-	-
368	GQR50_01970	hly	WP_073351970.1	MULTISPECIES: osmotically-inducible protein OsmY [Aeromonas]	sp|P46028|HLY2_ACTPL	21 kDa hemolysin OS=Actinobacillus pleuropneumoniae OX=715 GN=hly PE=3 SV=1	YPO3551	COG2823	Predicted periplasmic or secreted lipoprotein	--	--	--	-	-	-
369	GQR50_01975	gmhA	AGM45888.1	phosphoheptose isomerase [Aeromonas hydrophila ML09-119] [Aeromonas hydrophila]	sp|A1SB02|GMHA_SHEAM	Phosphoheptose isomerase OS=Shewanella amazonensis (strain ATCC BAA-1098 / SB2B) OX=326297 GN=gmhA PE=3 SV=1	VC0579	COG0279	Phosphoheptose isomerase	K12961//diaA; DnaA initiator-associating protein	ahy:AHML_20645	--	-	-	-
370	GQR50_01980	AHA_3896	WP_073351968.1	MULTISPECIES: YraN family protein [Aeromonas]	sp|A0KPY4|Y3896_AERHH	UPF0102 protein AHA_3896 OS=Aeromonas hydrophila subsp. hydrophila (strain ATCC 7966 / DSM 30187 / JCM 1027 / KCTC 2358 / NCIMB 9240) OX=380703 GN=AHA_3896 PE=3 SV=1	yraN	COG0792	Predicted endonuclease distantly related to archaeal Holliday junction resolvase	K03470//rnhB; ribonuclease HII [EC:3.1.26.4]	cpro:CPRO_26560	ko03030//DNA replication//Replication and repair//Genetic Information Processing	-	-	-
371	GQR50_01985	lpoA	WP_076361989.1	MULTISPECIES: LppC family lipoprotein [Aeromonas]	sp|Q6LME4|LPOA_PHOPR	Penicillin-binding protein activator LpoA OS=Photobacterium profundum (strain SS9) OX=298386 GN=lpoA PE=3 SV=1	VC0581	COG3107	Putative lipoprotein	K07121//K07121; uncharacterized protein	adh:CK627_01720	--	-	-	-
372	GQR50_01990	rsmI	AGM45885.1	tetrapyrrole methylase family protein [Aeromonas hydrophila ML09-119] [Aeromonas hydrophila]	sp|P67088|RSMI_ECO57	Ribosomal RNA small subunit methyltransferase I OS=Escherichia coli O157:H7 OX=83334 GN=rsmI PE=3 SV=1	ECs4027	COG0313	Predicted methyltransferases	K07056//rsmI; 16S rRNA (cytidine1402-2'-O)-methyltransferase [EC:2.1.1.198]	ahy:AHML_20630	--	-	-	-
373	GQR50_02000	mraZ	YP_858332.1	cell division protein MraZ [Aeromonas hydrophila subsp. hydrophila ATCC 7966] [Aeromonas hydrophila]	sp|C4LA16|MRAZ_TOLAT	Transcriptional regulator MraZ OS=Tolumonas auensis (strain DSM 9187 / TA4) OX=595494 GN=mraZ PE=3 SV=1	YPO0546	COG2001	Uncharacterized protein conserved in bacteria	K03925//mraZ; MraZ protein	aha:AHA_3893	--	GO:0019222//regulation of metabolic process;GO:0044237//cellular metabolic process;GO:0008152//metabolic process;GO:0044260//cellular macromolecule metabolic process;GO:0044249//cellular biosynthetic process;GO:0010468//regulation of gene expression;GO:0009987//cellular process;GO:0009059//macromolecule biosynthetic process;GO:0043170//macromolecule metabolic process;GO:0050789//regulation of bio…	GO:0001071//nucleic acid binding transcription factor activity	GO:0005623//cell;GO:0044464//cell part;GO:0044424//intracellular part;GO:0005622//intracellular
374	GQR50_02005	rsmH	WP_017409427.1	16S rRNA (cytosine(1402)-N(4))-methyltransferase [Aeromonas hydrophila]	sp|A0KPY0|RSMH_AERHH	Ribosomal RNA small subunit methyltransferase H OS=Aeromonas hydrophila subsp. hydrophila (strain ATCC 7966 / DSM 30187 / JCM 1027 / KCTC 2358 / NCIMB 9240) OX=380703 GN=rsmH PE=3 SV=1	YPO0547	COG0275	Predicted S-adenosylmethionine-dependent methyltransferase involved in cell envelope biogenesis	K03438//mraW; 16S rRNA (cytosine1402-N4)-methyltransferase [EC:2.1.1.199]	aha:AHA_3892	--	-	-	-
375	GQR50_02010	ftsL	YP_858330.1	cell division protein FtsL [Aeromonas hydrophila subsp. hydrophila ATCC 7966] [Aeromonas hydrophila]	sp|Q8E9P1|FTSL_SHEON	Cell division protein FtsL OS=Shewanella oneidensis (strain MR-1) OX=211586 GN=ftsL PE=3 SV=1	YPO0548	COG3116	Cell division protein	K03586//ftsL; cell division protein FtsL	aha:AHA_3891	--	GO:0009987//cellular process;GO:0007049//cell cycle;GO:0044763//single-organism cellular process;GO:0022402//cell cycle process;GO:0000910//cytokinesis;GO:0051301//cell division;GO:0044699//single-organism process	-	GO:0031224//intrinsic component of membrane;GO:0016021//integral component of membrane;GO:0044464//cell part;GO:0016020//membrane;GO:0044425//membrane part;GO:0005623//cell
376	GQR50_02015	ftsI	WP_011707586.1	peptidoglycan glycosyltransferase FtsI [Aeromonas hydrophila]	sp|P0AD68|FTSI_ECOLI	Peptidoglycan D,D-transpeptidase FtsI OS=Escherichia coli (strain K12) OX=83333 GN=ftsI PE=1 SV=1	VC2407	COG0768	Cell division protein FtsI/penicillin-binding protein 2	K03587//ftsI; cell division protein FtsI (penicillin-binding protein 3) [EC:3.4.16.4]	aha:AHA_3890	ko00550//Peptidoglycan biosynthesis//Glycan biosynthesis and metabolism//Metabolism	-	-	-
377	GQR50_02020	murE	WP_049046572.1	UDP-N-acetylmuramoyl-L-alanyl-D-glutamate--2,6-diaminopimelate ligase [Aeromonas hydrophila]	sp|P57815|MURE_PASMU	UDP-N-acetylmuramoyl-L-alanyl-D-glutamate--2,6-diaminopimelate ligase OS=Pasteurella multocida (strain Pm70) OX=272843 GN=murE PE=3 SV=1	PM0137	COG0769	UDP-N-acetylmuramyl tripeptide synthase	K01928//murE; UDP-N-acetylmuramoyl-L-alanyl-D-glutamate--2,6-diaminopimelate ligase [EC:6.3.2.13]	ahh:RY45_20135	ko00550//Peptidoglycan biosynthesis//Glycan biosynthesis and metabolism//Metabolism;ko00300//Lysine biosynthesis//Amino acid metabolism//Metabolism	-	-	-
378	GQR50_02025	murF	WP_024945437.1	UDP-N-acetylmuramoyl-tripeptide--D-alanyl-D-alanine ligase [Aeromonas hydrophila]	sp|P11880|MURF_ECOLI	UDP-N-acetylmuramoyl-tripeptide--D-alanyl-D-alanine ligase OS=Escherichia coli (strain K12) OX=83333 GN=murF PE=1 SV=2	murF	COG0770	UDP-N-acetylmuramyl pentapeptide synthase	K01929//murF; UDP-N-acetylmuramoyl-tripeptide--D-alanyl-D-alanine ligase [EC:6.3.2.10]	ahy:AHML_20600	ko01100//Metabolic pathways//Global and overview maps//Metabolism;ko00550//Peptidoglycan biosynthesis//Glycan biosynthesis and metabolism//Metabolism;ko00300//Lysine biosynthesis//Amino acid metabolism//Metabolism	-	-	-
379	GQR50_02030	mraY	YP_858326.1	phospho-N-acetylmuramoyl-pentapeptide-transferase [Aeromonas hydrophila subsp. hydrophila ATCC 7966] [Aeromonas hydrophila]	sp|C4LA22|MRAY_TOLAT	Phospho-N-acetylmuramoyl-pentapeptide-transferase OS=Tolumonas auensis (strain DSM 9187 / TA4) OX=595494 GN=mraY PE=3 SV=1	VC2404	COG0472	UDP-N-acetylmuramyl pentapeptide phosphotransferase/UDP-N-acetylglucosamine-1-phosphate transferase	K01000//mraY; phospho-N-acetylmuramoyl-pentapeptide-transferase [EC:2.7.8.13]	aha:AHA_3887	ko01100//Metabolic pathways//Global and overview maps//Metabolism;ko00550//Peptidoglycan biosynthesis//Glycan biosynthesis and metabolism//Metabolism	GO:0065007//biological regulation;GO:0051128//regulation of cellular component organization;GO:0050794//regulation of cellular process;GO:0006022//aminoglycan metabolic process;GO:0071840//cellular component organization or biogenesis;GO:0045229//external encapsulating structure organization;GO:0050793//regulation of developmental process;GO:0030203//glycosaminoglycan metabolic process;GO:1901135…	GO:0003824//catalytic activity;GO:0016772//transferase activity, transferring phosphorus-containing groups;GO:0016780//phosphotransferase activity, for other substituted phosphate groups;GO:0016740//transferase activity	GO:0044425//membrane part;GO:0016020//membrane;GO:0031224//intrinsic component of membrane
380	GQR50_02035	murD	WP_065392461.1	UDP-N-acetylmuramoyl-L-alanine--D-glutamate ligase [Aeromonas hydrophila]	sp|Q8Z9H0|MURD_SALTI	UDP-N-acetylmuramoylalanine--D-glutamate ligase OS=Salmonella typhi OX=90370 GN=murD PE=3 SV=3	STM0126	COG0771	UDP-N-acetylmuramoylalanine-D-glutamate ligase	K01925//murD; UDP-N-acetylmuramoylalanine--D-glutamate ligase [EC:6.3.2.9]	aaj:BOQ57_20280	ko01100//Metabolic pathways//Global and overview maps//Metabolism;ko00550//Peptidoglycan biosynthesis//Glycan biosynthesis and metabolism//Metabolism;ko00471//D-Glutamine and D-glutamate metabolism//Metabolism of other amino acids//Metabolism	-	-	-
381	GQR50_02040	ftsW	YP_858324.1	cell division protein FtsW [Aeromonas hydrophila subsp. hydrophila ATCC 7966] [Aeromonas hydrophila]	sp|A4SI55|FTSW_AERS4	Probable peptidoglycan glycosyltransferase FtsW OS=Aeromonas salmonicida (strain A449) OX=382245 GN=ftsW PE=3 SV=1	VC2402	COG0772	Bacterial cell division membrane protein	K03588//ftsW; cell division protein FtsW	aha:AHA_3885	ko04112//Cell cycle - Caulobacter//Cell growth and death//Cellular Processes	GO:0044763//single-organism cellular process;GO:0015835//peptidoglycan transport;GO:0065007//biological regulation;GO:0016043//cellular component organization;GO:0022603//regulation of anatomical structure morphogenesis;GO:0006022//aminoglycan metabolic process;GO:0045229//external encapsulating structure organization;GO:0006807//nitrogen compound metabolic process;GO:0030203//glycosaminoglycan m…	GO:0022892//substrate-specific transporter activity;GO:0015647//peptidoglycan transporter activity;GO:1901505//carbohydrate derivative transporter activity;GO:0005215//transporter activity	GO:0031224//intrinsic component of membrane;GO:0005623//cell;GO:0044464//cell part;GO:0016021//integral component of membrane;GO:0044425//membrane part;GO:0016020//membrane
382	GQR50_02045	murG	WP_073351959.1	undecaprenyldiphospho-muramoylpentapeptide beta-N-acetylglucosaminyltransferase [Aeromonas aquatica]	sp|A0KPX2|MURG_AERHH	UDP-N-acetylglucosamine--N-acetylmuramyl-(pentapeptide) pyrophosphoryl-undecaprenol N-acetylglucosamine transferase OS=Aeromonas hydrophila subsp. hydrophila (strain ATCC 7966 / DSM 30187 / JCM 1027 / KCTC 2358 / NCIMB 9240) OX=380703 GN=murG PE=3 SV=1	VC2401	COG0707	UDP-N-acetylglucosamine:LPS N-acetylglucosamine transferase	K02563//murG; UDP-N-acetylglucosamine--N-acetylmuramyl-(pentapeptide) pyrophosphoryl-undecaprenol N-acetylglucosamine transferase [EC:2.4.1.227]	aaj:BOQ57_20270	ko01100//Metabolic pathways//Global and overview maps//Metabolism;ko00550//Peptidoglycan biosynthesis//Glycan biosynthesis and metabolism//Metabolism;ko04112//Cell cycle - Caulobacter//Cell growth and death//Cellular Processes	-	-	-
383	GQR50_02050	murC	WP_045525692.1	UDP-N-acetylmuramate--L-alanine ligase [Aeromonas hydrophila]	sp|A0KPX1|MURC_AERHH	UDP-N-acetylmuramate--L-alanine ligase OS=Aeromonas hydrophila subsp. hydrophila (strain ATCC 7966 / DSM 30187 / JCM 1027 / KCTC 2358 / NCIMB 9240) OX=380703 GN=murC PE=3 SV=1	VC2400	COG0773	UDP-N-acetylmuramate-alanine ligase	K01924//murC; UDP-N-acetylmuramate--alanine ligase [EC:6.3.2.8]	ahy:AHML_20575	ko01100//Metabolic pathways//Global and overview maps//Metabolism;ko00550//Peptidoglycan biosynthesis//Glycan biosynthesis and metabolism//Metabolism;ko00471//D-Glutamine and D-glutamate metabolism//Metabolism of other amino acids//Metabolism	GO:0022604//regulation of cell morphogenesis;GO:0050794//regulation of cellular process;GO:0065007//biological regulation;GO:0022603//regulation of anatomical structure morphogenesis;GO:0016043//cellular component organization;GO:0008152//metabolic process;GO:0050789//regulation of biological process;GO:0006807//nitrogen compound metabolic process;GO:0051128//regulation of cellular component orga…	GO:0036094//small molecule binding;GO:1901363//heterocyclic compound binding;GO:0097159//organic cyclic compound binding;GO:0016881//acid-amino acid ligase activity;GO:0005488//binding;GO:0016879//ligase activity, forming carbon-nitrogen bonds;GO:0097367//carbohydrate derivative binding;GO:0001882//nucleoside binding;GO:0001883//purine nucleoside binding;GO:0032549//ribonucleoside binding;GO:0016…	GO:0005623//cell;GO:0005622//intracellular;GO:0044464//cell part;GO:0044424//intracellular part
384	GQR50_02055	ftsQ	YP_858321.1	cell division protein FtsQ [Aeromonas hydrophila subsp. hydrophila ATCC 7966] [Aeromonas hydrophila]	sp|Q8E9P9|FTSQ_SHEON	Cell division protein FtsQ OS=Shewanella oneidensis (strain MR-1) OX=211586 GN=ftsQ PE=3 SV=1	YPO0558	COG1589	Cell division septal protein	K03589//ftsQ; cell division protein FtsQ	aha:AHA_3882	ko04112//Cell cycle - Caulobacter//Cell growth and death//Cellular Processes	GO:0044699//single-organism process;GO:0022402//cell cycle process;GO:0009987//cellular process;GO:0051301//cell division;GO:0044763//single-organism cellular process;GO:0007049//cell cycle;GO:0000910//cytokinesis	-	GO:0044425//membrane part;GO:0016020//membrane;GO:0016021//integral component of membrane;GO:0031224//intrinsic component of membrane;GO:0044464//cell part;GO:0005623//cell
385	GQR50_02060	ftsA	YP_858320.1	cell division protein FtsA [Aeromonas hydrophila subsp. hydrophila ATCC 7966] [Aeromonas hydrophila]	sp|P0ABH2|FTSA_ECO57	Cell division protein FtsA OS=Escherichia coli O157:H7 OX=83334 GN=ftsA PE=3 SV=1	YPO0559	COG0849	Actin-like ATPase involved in cell division	K03590//ftsA; cell division protein FtsA	aha:AHA_3881	ko04112//Cell cycle - Caulobacter//Cell growth and death//Cellular Processes	GO:0065007//biological regulation;GO:0050793//regulation of developmental process;GO:0050794//regulation of cellular process;GO:0022604//regulation of cell morphogenesis;GO:0022603//regulation of anatomical structure morphogenesis;GO:0050789//regulation of biological process;GO:0051128//regulation of cellular component organization	-	-
386	GQR50_02065	ftsZ	YP_858319.1	cell division protein FtsZ [Aeromonas hydrophila subsp. hydrophila ATCC 7966] [Aeromonas hydrophila]	sp|P0A9A8|FTSZ_ECO57	Cell division protein FtsZ OS=Escherichia coli O157:H7 OX=83334 GN=ftsZ PE=3 SV=1	STM0133	COG0206	Cell division GTPase	K03531//ftsZ; cell division protein FtsZ	aha:AHA_3880	ko04112//Cell cycle - Caulobacter//Cell growth and death//Cellular Processes	GO:0022607//cellular component assembly;GO:0016043//cellular component organization;GO:0044763//single-organism cellular process;GO:0009987//cellular process;GO:0090529//cell septum assembly;GO:0065003//macromolecular complex assembly;GO:0022402//cell cycle process;GO:0043623//cellular protein complex assembly;GO:0044699//single-organism process;GO:0032506//cytokinetic process;GO:0006461//protein…	GO:1901363//heterocyclic compound binding;GO:0036094//small molecule binding;GO:0016787//hydrolase activity;GO:0003824//catalytic activity;GO:0097159//organic cyclic compound binding;GO:0001882//nucleoside binding;GO:0016818//hydrolase activity, acting on acid anhydrides, in phosphorus-containing anhydrides;GO:0001883//purine nucleoside binding;GO:0005488//binding;GO:0016462//pyrophosphatase acti…	GO:0044464//cell part;GO:0005623//cell;GO:0032991//macromolecular complex;GO:0005622//intracellular;GO:0044424//intracellular part
387	GQR50_02070	lpxC	YP_858318.1	UDP-3-O-[3-hydroxymyristoyl] N-acetylglucosamine deacetylase [Aeromonas hydrophila subsp. hydrophila ATCC 7966] [Aeromonas hydrophila]	sp|A0KPW7|LPXC_AERHH	UDP-3-O-acyl-N-acetylglucosamine deacetylase OS=Aeromonas hydrophila subsp. hydrophila (strain ATCC 7966 / DSM 30187 / JCM 1027 / KCTC 2358 / NCIMB 9240) OX=380703 GN=lpxC PE=3 SV=1	VC2396	COG0774	UDP-3-O-acyl-N-acetylglucosamine deacetylase	K02535//lpxC; UDP-3-O-[3-hydroxymyristoyl] N-acetylglucosamine deacetylase [EC:3.5.1.108]	aha:AHA_3879	ko01100//Metabolic pathways//Global and overview maps//Metabolism;ko00540//Lipopolysaccharide biosynthesis//Glycan biosynthesis and metabolism//Metabolism	GO:0006629//lipid metabolic process;GO:0008654//phospholipid biosynthetic process;GO:0044699//single-organism process;GO:0044237//cellular metabolic process;GO:0006793//phosphorus metabolic process;GO:0006644//phospholipid metabolic process;GO:0044238//primary metabolic process;GO:0019637//organophosphate metabolic process;GO:0044710//single-organism metabolic process;GO:0044249//cellular biosynt…	GO:0016810//hydrolase activity, acting on carbon-nitrogen (but not peptide) bonds;GO:0016811//hydrolase activity, acting on carbon-nitrogen (but not peptide) bonds, in linear amides;GO:0003824//catalytic activity;GO:0016787//hydrolase activity	-
388	GQR50_02075	--	AGM45869.1	M23/M37 peptidase domain-containing protein [Aeromonas hydrophila ML09-119] [Aeromonas hydrophila]	--	--	RSc2835	COG0739	Membrane proteins related to metalloendopeptidases	--	--	--	-	-	-
389	GQR50_02080	secA	YP_858316.1	Preprotein translocase subunit SecA [Aeromonas hydrophila subsp. hydrophila ATCC 7966] [Aeromonas hydrophila]	sp|A0KPW5|SECA_AERHH	Protein translocase subunit SecA OS=Aeromonas hydrophila subsp. hydrophila (strain ATCC 7966 / DSM 30187 / JCM 1027 / KCTC 2358 / NCIMB 9240) OX=380703 GN=secA PE=3 SV=1	YPO0564	COG0653	Preprotein translocase subunit SecA (ATPase, RNA helicase)	K03070//secA; preprotein translocase subunit SecA	aha:AHA_3877	ko02024//Quorum sensing//Cellular community - prokaryotes//Cellular Processes;ko03070//Bacterial secretion system//Membrane transport//Environmental Information Processing;ko03060//Protein export//Folding, sorting and degradation//Genetic Information Processing	GO:0046907//intracellular transport;GO:0070727//cellular macromolecule localization;GO:0006810//transport;GO:0051234//establishment of localization;GO:0045184//establishment of protein localization;GO:0051649//establishment of localization in cell;GO:0006886//intracellular protein transport;GO:0008104//protein localization;GO:0015031//protein transport;GO:0071702//organic substance transport;GO:0…	GO:0043167//ion binding;GO:1901363//heterocyclic compound binding;GO:0097367//carbohydrate derivative binding;GO:0005488//binding;GO:0001882//nucleoside binding;GO:0043169//cation binding;GO:0032549//ribonucleoside binding;GO:0036094//small molecule binding;GO:0032550//purine ribonucleoside binding;GO:0097159//organic cyclic compound binding;GO:0001883//purine nucleoside binding	GO:0005622//intracellular;GO:0016020//membrane;GO:0005623//cell;GO:0044424//intracellular part;GO:0044464//cell part
390	GQR50_02090	--	YP_858314.1	mutator MutT protein [Aeromonas hydrophila subsp. hydrophila ATCC 7966] [Aeromonas hydrophila]	--	--	VC2392	COG0494	NTP pyrophosphohydrolases including oxidative damage repair enzymes	K03574//mutT; 8-oxo-dGTP diphosphatase [EC:3.6.1.55]	aha:AHA_3875	--	-	GO:0016462//pyrophosphatase activity;GO:0016817//hydrolase activity, acting on acid anhydrides;GO:0003824//catalytic activity;GO:0047429//nucleoside-triphosphate diphosphatase activity;GO:0016818//hydrolase activity, acting on acid anhydrides, in phosphorus-containing anhydrides;GO:0016787//hydrolase activity	-
391	GQR50_02095	yacG	ABK38781.1	conserved domain protein [Aeromonas hydrophila subsp. hydrophila ATCC 7966] [Aeromonas hydrophila]	sp|A0KPW2|YACG_AERHH	DNA gyrase inhibitor YacG OS=Aeromonas hydrophila subsp. hydrophila (strain ATCC 7966 / DSM 30187 / JCM 1027 / KCTC 2358 / NCIMB 9240) OX=380703 GN=yacG PE=3 SV=1	VC2429	COG3024	Uncharacterized protein conserved in bacteria	K09862//K09862; uncharacterized protein	ahd:AI20_21720	--	-	-	-
392	GQR50_02100	zapD	ONG12250.1	cell division protein ZapD [Aeromonas hydrophila]	sp|Q6D0J5|ZAPD_PECAS	Cell division protein ZapD OS=Pectobacterium atrosepticum (strain SCRI 1043 / ATCC BAA-672) OX=218491 GN=zapD PE=3 SV=1	STM0139	COG4582	Uncharacterized protein conserved in bacteria	K18778//zapD; cell division protein ZapD	adh:CK627_01605	--	-	-	-
393	GQR50_02105	coaE	WP_041216967.1	dephospho-CoA kinase [Aeromonas hydrophila]	sp|P56186|COAE_AERHY	Dephospho-CoA kinase OS=Aeromonas hydrophila OX=644 GN=coaE PE=3 SV=1	ECs0107	COG0237	Dephospho-CoA kinase	K00859//coaE; dephospho-CoA kinase [EC:2.7.1.24]	ahh:RY45_20050	ko01100//Metabolic pathways//Global and overview maps//Metabolism;ko00770//Pantothenate and CoA biosynthesis//Metabolism of cofactors and vitamins//Metabolism	-	-	-
394	GQR50_02110	tapD	WP_065392462.1	methyltransferase [Aeromonas hydrophila]	sp|P45794|LEP4_AERHY	Type 4 prepilin-like proteins leader peptide-processing enzyme OS=Aeromonas hydrophila OX=644 GN=tapD PE=3 SV=1	VC2426	COG1989	Type II secretory pathway, prepilin signal peptidase PulO and related peptidases	K02654//pilD; leader peptidase (prepilin peptidase) / N-methyltransferase [EC:3.4.23.43 2.1.1.-]	ahh:RY45_20045	--	-	-	-
395	GQR50_02115	tapC	YP_858309.1	type 4 fimbrial assembly protein PilC [Aeromonas hydrophila subsp. hydrophila ATCC 7966] [Aeromonas hydrophila]	sp|P45793|TAPC_AERHY	Type IV pilus assembly protein TapC OS=Aeromonas hydrophila OX=644 GN=tapC PE=3 SV=1	PA4527	COG1459	Type II secretory pathway, component PulF	K02653//pilC; type IV pilus assembly protein PilC	aha:AHA_3870	--	GO:0006810//transport;GO:0015031//protein transport;GO:0051179//localization;GO:0051234//establishment of localization;GO:0008104//protein localization;GO:0071702//organic substance transport;GO:0045184//establishment of protein localization;GO:0033036//macromolecule localization	-	GO:0031224//intrinsic component of membrane;GO:0016020//membrane;GO:0044425//membrane part
396	GQR50_02120	tapB	SIQ99294.1	type IV pilus assembly protein PilB [Aeromonas sp. RU34C]	sp|P45792|TAPB_AERHY	Type IV pilus assembly protein TapB OS=Aeromonas hydrophila OX=644 GN=tapB PE=3 SV=1	PA4526	COG2804	Type II secretory pathway, ATPase PulE/Tfp pilus assembly pathway, ATPase PilB	K02652//pilB; type IV pilus assembly protein PilB	ahi:VU14_02355	--	-	-	-
397	GQR50_02125	tapA	WP_075112930.1	pilus assembly protein TapA [Aeromonas sp. YN13HZO-058]	sp|P45791|TAPA_AERHY	Pilus biogenesis protein TapA OS=Aeromonas hydrophila OX=644 GN=tapA PE=3 SV=2	HI0299	COG4969	Tfp pilus assembly protein, major pilin PilA	K02650//pilA; type IV pilus assembly protein PilA	asa:ASA_0414	ko02020//Two-component system//Signal transduction//Environmental Information Processing	-	-	-
398	GQR50_02130	nadC	WP_060390606.1	nicotinate-nucleotide diphosphorylase [Aeromonas hydrophila]	sp|P30012|NADC_SALTY	Nicotinate-nucleotide pyrophosphorylase [carboxylating] OS=Salmonella typhimurium (strain LT2 / SGSC1412 / ATCC 700720) OX=99287 GN=nadC PE=1 SV=3	VC2422	COG0157	Nicotinate-nucleotide pyrophosphorylase	K00767//nadC; nicotinate-nucleotide pyrophosphorylase (carboxylating) [EC:2.4.2.19]	aha:AHA_3867	ko01100//Metabolic pathways//Global and overview maps//Metabolism;ko00760//Nicotinate and nicotinamide metabolism//Metabolism of cofactors and vitamins//Metabolism	-	-	-
399	GQR50_02135	--	OOD35050.1	aspartic protease [Aeromonas hydrophila]	--	--	--	--	--	--	--	--	-	-	-
400	GQR50_02140	ampD	WP_043166112.1	N-acetylmuramoyl-L-alanine amidase [Aeromonas hydrophila]	sp|E1W818|AMPD_SALTS	1,6-anhydro-N-acetylmuramyl-L-alanine amidase AmpD OS=Salmonella typhimurium (strain SL1344) OX=216597 GN=ampD PE=3 SV=1	STM0146	COG3023	Negative regulator of beta-lactamase expression	K03806//ampD; N-acetyl-anhydromuramoyl-L-alanine amidase [EC:3.5.1.28]	aha:AHA_3865	--	-	-	-
401	GQR50_02145	pdhR	YP_858303.1	transcriptional regulator PdhR [Aeromonas hydrophila subsp. hydrophila ATCC 7966] [Aeromonas hydrophila]	sp|P0ACM0|PDHR_ECOL6	Pyruvate dehydrogenase complex repressor OS=Escherichia coli O6:H1 (strain CFT073 / ATCC 700928 / UPEC) OX=199310 GN=pdhR PE=3 SV=1	ECs0117	COG2186	Transcriptional regulators	K05799//pdhR; GntR family transcriptional regulator, transcriptional repressor for pyruvate dehydrogenase complex	aha:AHA_3864	--	GO:0050789//regulation of biological process;GO:0044249//cellular biosynthetic process;GO:0008152//metabolic process;GO:0044237//cellular metabolic process;GO:0034645//cellular macromolecule biosynthetic process;GO:0010468//regulation of gene expression;GO:1901576//organic substance biosynthetic process;GO:0044260//cellular macromolecule metabolic process;GO:0009987//cellular process;GO:0009058//…	GO:0001071//nucleic acid binding transcription factor activity	-
402	GQR50_02150	aceE	YP_858302.1	pyruvate dehydrogenase subunit E1 [Aeromonas hydrophila subsp. hydrophila ATCC 7966] [Aeromonas hydrophila]	sp|P0AFG9|ODP1_ECO57	Pyruvate dehydrogenase E1 component OS=Escherichia coli O157:H7 OX=83334 GN=aceE PE=1 SV=2	YPO3419	COG2609	Pyruvate dehydrogenase complex, dehydrogenase (E1) component	K00163//aceE; pyruvate dehydrogenase E1 component [EC:1.2.4.1]	aha:AHA_3863	ko01100//Metabolic pathways//Global and overview maps//Metabolism;ko01110//Biosynthesis of secondary metabolites//Global and overview maps//Metabolism;ko01130//Biosynthesis of antibiotics//Global and overview maps//Metabolism;ko01120//Microbial metabolism in diverse environments//Global and overview maps//Metabolism;ko01200//Carbon metabolism//Global and overview maps//Metabolism;ko00620//Pyruvat…	GO:0044710//single-organism metabolic process;GO:0008152//metabolic process;GO:0044699//single-organism process	GO:0016903//oxidoreductase activity, acting on the aldehyde or oxo group of donors;GO:0004738//pyruvate dehydrogenase activity;GO:0016491//oxidoreductase activity;GO:0003824//catalytic activity	-
403	GQR50_02155	aceF	WP_073351941.1	pyruvate dehydrogenase complex dihydrolipoyllysine-residue acetyltransferase [Aeromonas aquatica]	sp|P06959|ODP2_ECOLI	Dihydrolipoyllysine-residue acetyltransferase component of pyruvate dehydrogenase complex OS=Escherichia coli (strain K12) OX=83333 GN=aceF PE=1 SV=3	aceF	COG0508	Pyruvate/2-oxoglutarate dehydrogenase complex, dihydrolipoamide acyltransferase (E2) component, and related enzymes	K00627//DLAT; pyruvate dehydrogenase E2 component (dihydrolipoamide acetyltransferase) [EC:2.3.1.12]	aaj:BOQ57_20155	ko01100//Metabolic pathways//Global and overview maps//Metabolism;ko01110//Biosynthesis of secondary metabolites//Global and overview maps//Metabolism;ko01130//Biosynthesis of antibiotics//Global and overview maps//Metabolism;ko01120//Microbial metabolism in diverse environments//Global and overview maps//Metabolism;ko01200//Carbon metabolism//Global and overview maps//Metabolism;ko00620//Pyruvat…	-	-	-
404	GQR50_02160	lpd	YP_858300.1	dihydrolipoamide dehydrogenase [Aeromonas hydrophila subsp. hydrophila ATCC 7966] [Aeromonas hydrophila]	sp|Q9KPF6|DLDH_VIBCH	Dihydrolipoyl dehydrogenase OS=Vibrio cholerae serotype O1 (strain ATCC 39315 / El Tor Inaba N16961) OX=243277 GN=lpd PE=3 SV=1	VC2412	COG1249	Pyruvate/2-oxoglutarate dehydrogenase complex, dihydrolipoamide dehydrogenase (E3) component, and related enzymes	K00382//DLD; dihydrolipoamide dehydrogenase [EC:1.8.1.4]	aha:AHA_3861	ko01100//Metabolic pathways//Global and overview maps//Metabolism;ko01110//Biosynthesis of secondary metabolites//Global and overview maps//Metabolism;ko01130//Biosynthesis of antibiotics//Global and overview maps//Metabolism;ko01120//Microbial metabolism in diverse environments//Global and overview maps//Metabolism;ko01200//Carbon metabolism//Global and overview maps//Metabolism;ko00620//Pyruvat…	GO:0042221//response to chemical;GO:0008152//metabolic process;GO:0009636//response to toxic substance;GO:0050896//response to stimulus;GO:0019725//cellular homeostasis;GO:0042592//homeostatic process;GO:0009987//cellular process;GO:0061687//detoxification of inorganic compound;GO:0044763//single-organism cellular process;GO:0044699//single-organism process;GO:0065008//regulation of biological qu…	GO:0043169//cation binding;GO:0016723//oxidoreductase activity, oxidizing metal ions, NAD or NADP as acceptor;GO:0003824//catalytic activity;GO:0016491//oxidoreductase activity;GO:1901265//nucleoside phosphate binding;GO:1901363//heterocyclic compound binding;GO:0005488//binding;GO:0036094//small molecule binding;GO:0000166//nucleotide binding;GO:0016651//oxidoreductase activity, acting on NAD(P)…	-
405	GQR50_02165	dgcE	WP_042066952.1	GGDEF domain-containing protein [Aeromonas hydrophila]	sp|P38097|DGCE_ECOLI	Probable diguanylate cyclase DgcE OS=Escherichia coli (strain K12) OX=83333 GN=dgcE PE=2 SV=2	PA2771_1	COG2203	FOG: GAF domain	--	--	--	-	-	-
406	GQR50_02170	--	WP_011707560.1	MULTISPECIES: hypothetical protein [Aeromonas]	--	--	--	--	--	--	--	--	-	-	-
407	GQR50_02175	hlyB	WP_073351939.1	methyl-accepting chemotaxis protein [Aeromonas aquatica]	sp|P15492|HLYB_VIBCH	Methyl-accepting chemotaxis protein HlyB OS=Vibrio cholerae serotype O1 (strain ATCC 39315 / El Tor Inaba N16961) OX=243277 GN=hlyB PE=3 SV=2	VC0449	COG0840	Methyl-accepting chemotaxis protein	--	--	--	-	-	-
408	GQR50_02180	hlyB	WP_073351937.1	methyl-accepting chemotaxis protein [Aeromonas aquatica]	sp|P15492|HLYB_VIBCH	Methyl-accepting chemotaxis protein HlyB OS=Vibrio cholerae serotype O1 (strain ATCC 39315 / El Tor Inaba N16961) OX=243277 GN=hlyB PE=3 SV=2	VC0216	COG0840	Methyl-accepting chemotaxis protein	K03406//mcp; methyl-accepting chemotaxis protein	aaj:BOQ57_20135	ko02020//Two-component system//Signal transduction//Environmental Information Processing;ko02030//Bacterial chemotaxis//Cell motility//Cellular Processes	-	-	-
409	GQR50_02185	ylbK	WP_017409449.1	serine protease [Aeromonas hydrophila]	sp|O34731|YLBK_BACSU	Uncharacterized NTE family protein YlbK OS=Bacillus subtilis (strain 168) OX=224308 GN=ylbK PE=3 SV=1	VC0603_1	COG1752	Predicted esterase of the alpha-beta hydrolase superfamily	K07001//K07001; NTE family protein	aaj:BOQ57_20130	--	-	-	-
410	GQR50_02190	acnB	WP_043160618.1	aconitate hydratase B [Aeromonas hydrophila]	sp|P36683|ACNB_ECOLI	Aconitate hydratase B OS=Escherichia coli (strain K12) OX=83333 GN=acnB PE=1 SV=3	ECs0122	COG1049	Aconitase B	K01682//acnB; aconitate hydratase 2 / 2-methylisocitrate dehydratase [EC:4.2.1.3 4.2.1.99]	ahy:AHML_20430	ko01100//Metabolic pathways//Global and overview maps//Metabolism;ko01110//Biosynthesis of secondary metabolites//Global and overview maps//Metabolism;ko01130//Biosynthesis of antibiotics//Global and overview maps//Metabolism;ko01120//Microbial metabolism in diverse environments//Global and overview maps//Metabolism;ko01230//Biosynthesis of amino acids//Global and overview maps//Metabolism;ko0120…	GO:0043436//oxoacid metabolic process;GO:0044237//cellular metabolic process;GO:0044281//small molecule metabolic process;GO:0044763//single-organism cellular process;GO:0071704//organic substance metabolic process;GO:0072350//tricarboxylic acid metabolic process;GO:0006101//citrate metabolic process;GO:0008152//metabolic process;GO:0044699//single-organism process;GO:0009987//cellular process;GO…	GO:0051536//iron-sulfur cluster binding;GO:0016836//hydro-lyase activity;GO:0003824//catalytic activity;GO:0005488//binding;GO:0016829//lyase activity;GO:0016835//carbon-oxygen lyase activity;GO:0051540//metal cluster binding	GO:0005737//cytoplasm;GO:0044464//cell part;GO:0005623//cell;GO:0044424//intracellular part;GO:0005622//intracellular;GO:0044444//cytoplasmic part
411	GQR50_02195	pdeG	WP_077095229.1	diguanylate phosphodiesterase [Aeromonas hydrophila]	sp|P75995|PDEG_ECOLI	Probable cyclic di-GMP phosphodiesterase PdeG OS=Escherichia coli (strain K12) OX=83333 GN=pdeG PE=1 SV=2	ycgG_2	COG2200	FOG: EAL domain	--	--	--	-	-	-
412	GQR50_02200	trpI	WP_017409452.1	LysR family transcriptional regulator [Aeromonas hydrophila]	sp|P34818|TRPI_PSESY	HTH-type transcriptional regulator TrpI OS=Pseudomonas syringae pv. syringae OX=321 GN=trpI PE=4 SV=1	PA0037	COG0583	Transcriptional regulator	--	--	--	-	-	-
413	GQR50_02205	yahN	OBR44883.1	amino acid transporter [Aeromonas dhakensis]	sp|P75693|YAHN_ECOLI	Uncharacterized membrane protein YahN OS=Escherichia coli (strain K12) OX=83333 GN=yahN PE=3 SV=1	PA2929	COG1280	Putative threonine efflux protein	--	--	--	-	-	-
414	GQR50_02210	MT1821	WP_017409454.1	FAD-binding protein [Aeromonas hydrophila]	sp|P9WIT2|GULDH_MYCTO	L-gulono-1,4-lactone dehydrogenase OS=Mycobacterium tuberculosis (strain CDC 1551 / Oshkosh) OX=83331 GN=MT1821 PE=3 SV=1	MT1821	COG0277	FAD/FMN-containing dehydrogenases	--	--	--	-	-	-
415	GQR50_02215	yjiA	WP_073352601.1	cobalamin biosynthesis protein CobW [Aeromonas aquatica]	sp|P24203|YJIA_ECOLI	P-loop guanosine triphosphatase YjiA OS=Escherichia coli (strain K12) OX=83333 GN=yjiA PE=1 SV=3	SMc00684	COG0523	Putative GTPases (G3E family)	--	--	--	-	-	-
416	GQR50_02220	hsrA	EZH83047.1	EmrB/QacA subfamily drug resistance transporter [Aeromonas hydrophila AD9] [Aeromonas hydrophila]	sp|P31474|HSRA_ECOLI	Probable transport protein HsrA OS=Escherichia coli (strain K12) OX=83333 GN=hsrA PE=1 SV=1	PA0458	COG0477	Permeases of the major facilitator superfamily	--	--	--	GO:0044699//single-organism process;GO:0051234//establishment of localization;GO:0051179//localization;GO:0044763//single-organism cellular process;GO:0009987//cellular process	-	GO:0044425//membrane part;GO:0031224//intrinsic component of membrane;GO:0016020//membrane
417	GQR50_02225	--	WP_029302084.1	DNA-binding protein [Aeromonas hydrophila]	--	--	--	--	--	K19055//prdX; Ala-tRNA(Pro) deacylase [EC:3.1.1.-]	ahh:RY45_19935	--	-	-	-
418	GQR50_02230	folK	WP_029302085.1	2-amino-4-hydroxy-6-hydroxymethyldihydropteridine diphosphokinase [Aeromonas hydrophila]	sp|Q9HV71|HPPK_PSEAE	2-amino-4-hydroxy-6-hydroxymethyldihydropteridine pyrophosphokinase OS=Pseudomonas aeruginosa (strain ATCC 15692 / DSM 22644 / CIP 104116 / JCM 14847 / LMG 12228 / 1C / PRS 101 / PAO1) OX=208964 GN=folK PE=3 SV=1	PA0583	COG0801	7,8-dihydro-6-hydroxymethylpterin-pyrophosphokinase	K00950//folK; 2-amino-4-hydroxy-6-hydroxymethyldihydropteridine diphosphokinase [EC:2.7.6.3]	aha:AHA_3848	ko01100//Metabolic pathways//Global and overview maps//Metabolism;ko00790//Folate biosynthesis//Metabolism of cofactors and vitamins//Metabolism	-	-	-
419	GQR50_02235	folB	YP_858286.1	dihydroneopterin aldolase [Aeromonas hydrophila subsp. hydrophila ATCC 7966] [Aeromonas hydrophila]	sp|P0AC18|FOLB_SHIFL	Dihydroneopterin aldolase OS=Shigella flexneri OX=623 GN=folB PE=3 SV=1	PA0582	COG1539	Dihydroneopterin aldolase	K01633//folB; 7,8-dihydroneopterin aldolase/epimerase/oxygenase [EC:4.1.2.25 5.1.99.8 1.13.11.81]	aha:AHA_3847	ko01100//Metabolic pathways//Global and overview maps//Metabolism;ko00790//Folate biosynthesis//Metabolism of cofactors and vitamins//Metabolism	GO:0006807//nitrogen compound metabolic process;GO:0071704//organic substance metabolic process;GO:1901564//organonitrogen compound metabolic process;GO:0009987//cellular process;GO:0044237//cellular metabolic process;GO:0006575//cellular modified amino acid metabolic process;GO:0008152//metabolic process	GO:0003824//catalytic activity	-
420	GQR50_02240	plsY	WP_041216950.1	glycerol-3-phosphate acyltransferase [Aeromonas hydrophila]	sp|A4SI95|PLSY_AERS4	Glycerol-3-phosphate acyltransferase OS=Aeromonas salmonicida (strain A449) OX=382245 GN=plsY PE=3 SV=1	YPO0647	COG0344	Predicted membrane protein	K08591//plsY; glycerol-3-phosphate acyltransferase PlsY [EC:2.3.1.15]	ahd:AI20_21860	ko01100//Metabolic pathways//Global and overview maps//Metabolism;ko01110//Biosynthesis of secondary metabolites//Global and overview maps//Metabolism;ko00564//Glycerophospholipid metabolism//Lipid metabolism//Metabolism;ko00561//Glycerolipid metabolism//Lipid metabolism//Metabolism	-	-	-
421	GQR50_02265	--	WP_024944784.1	ion channel protein [Aeromonas hydrophila]	--	--	--	--	--	--	--	--	-	-	-
422	GQR50_02270	--	WP_044800904.1	hypothetical protein [Aeromonas hydrophila]	--	--	--	--	--	--	--	--	-	-	-
423	GQR50_02275	--	WP_029302088.1	ClbS/DfsB family four-helix bundle protein [Aeromonas hydrophila]	--	--	--	--	--	--	--	--	-	-	-
424	GQR50_02280	--	WP_011707543.1	membrane protein [Aeromonas hydrophila]	--	--	--	--	--	--	--	--	-	-	-
425	GQR50_02285	cheV	SIQ98792.1	two-component system, chemotaxis family, response regulator CheV [Aeromonas sp. RU34C]	sp|P37599|CHEV_BACSU	Chemotaxis protein CheV OS=Bacillus subtilis (strain 168) OX=224308 GN=cheV PE=1 SV=1	VC1602_1	COG0835	Chemotaxis signal transduction protein	K03415//cheV; two-component system, chemotaxis family, chemotaxis protein CheV	aha:AHA_3838	ko02020//Two-component system//Signal transduction//Environmental Information Processing;ko02030//Bacterial chemotaxis//Cell motility//Cellular Processes	GO:0065007//biological regulation;GO:0042221//response to chemical;GO:0050896//response to stimulus;GO:0050789//regulation of biological process;GO:0050794//regulation of cellular process	GO:0060089//molecular transducer activity	GO:0005623//cell;GO:0044464//cell part
426	GQR50_02290	--	WP_039213992.1	short-chain dehydrogenase [Aeromonas hydrophila]	--	--	all1420	COG1028	Dehydrogenases with different specificities (related to short-chain alcohol dehydrogenases)	--	--	--	-	-	-
427	GQR50_02295	tmcA	WP_016352143.1	tRNA cytosine(34) acetyltransferase TmcA [Aeromonas hydrophila]	sp|D5C1K8|TMCA_NITHN	tRNA(Met) cytidine acetyltransferase TmcA OS=Nitrosococcus halophilus (strain Nc4) OX=472759 GN=tmcA PE=3 SV=1	VCA1112	COG1444	Predicted P-loop ATPase fused to an acetyltransferase	K06957//tmcA; tRNA(Met) cytidine acetyltransferase [EC:2.3.1.193]	aaj:BOQ57_20020	--	-	-	-
428	GQR50_02300	--	WP_011707539.1	transcriptional regulator [Aeromonas hydrophila]	--	--	VCA0562	COG5453	Uncharacterized conserved protein	--	--	--	-	-	-
429	GQR50_02305	--	ABK36584.1	conserved domain protein [Aeromonas hydrophila subsp. hydrophila ATCC 7966] [Aeromonas hydrophila]	--	--	PA3530	COG2906	Bacterioferritin-associated ferredoxin	K02192//bfd; bacterioferritin-associated ferredoxin	aeo:O23A_p3183	--	-	-	-
430	GQR50_02310	bfr	YP_858276.1	bacterioferritin [Aeromonas hydrophila subsp. hydrophila ATCC 7966] [Aeromonas hydrophila]	sp|P22759|BFR_AZOVI	Bacterioferritin OS=Azotobacter vinelandii OX=354 GN=bfr PE=1 SV=2	VC0365	COG2193	Bacterioferritin (cytochrome b1)	K03594//bfr; bacterioferritin [EC:1.16.3.1]	aha:AHA_3833	ko00860//Porphyrin and chlorophyll metabolism//Metabolism of cofactors and vitamins//Metabolism	GO:0055076//transition metal ion homeostasis;GO:0044699//single-organism process;GO:0006812//cation transport;GO:0051234//establishment of localization;GO:0030001//metal ion transport;GO:0044763//single-organism cellular process;GO:0006811//ion transport;GO:0055065//metal ion homeostasis;GO:0046916//cellular transition metal ion homeostasis;GO:0019725//cellular homeostasis;GO:0044765//single-orga…	GO:0043167//ion binding;GO:0043169//cation binding;GO:0046914//transition metal ion binding;GO:0005506//iron ion binding;GO:0046872//metal ion binding;GO:0005488//binding	-
431	GQR50_02315	--	SIQ98663.1	Uncharacterized conserved protein, DUF885 familyt [Aeromonas sp. RU34C]	--	--	XF0172	COG4805	Uncharacterized protein conserved in bacteria	--	--	--	-	-	-
432	GQR50_02320	mgsA	YP_858274.1	methylglyoxal synthase [Aeromonas hydrophila subsp. hydrophila ATCC 7966] [Aeromonas hydrophila]	sp|A4SIB9|MGSA_AERS4	Methylglyoxal synthase OS=Aeromonas salmonicida (strain A449) OX=382245 GN=mgsA PE=3 SV=1	VCA0711	COG1803	Methylglyoxal synthase	K01734//mgsA; methylglyoxal synthase [EC:4.2.3.3]	aha:AHA_3831	ko01120//Microbial metabolism in diverse environments//Global and overview maps//Metabolism;ko00640//Propanoate metabolism//Carbohydrate metabolism//Metabolism	GO:0042180//cellular ketone metabolic process;GO:0071704//organic substance metabolic process;GO:0044710//single-organism metabolic process;GO:0044281//small molecule metabolic process;GO:0044699//single-organism process;GO:0044237//cellular metabolic process;GO:0006081//cellular aldehyde metabolic process;GO:0008152//metabolic process;GO:0044763//single-organism cellular process;GO:0009438//meth…	GO:0003824//catalytic activity	-
433	GQR50_02325	--	SIQ98624.1	Superinfection exclusion protein B [Aeromonas sp. RU34C]	--	--	--	--	--	--	--	--	-	-	-
434	GQR50_02330	--	YP_858272.1	Ca2+/Na+ antiporter [Aeromonas hydrophila subsp. hydrophila ATCC 7966] [Aeromonas hydrophila]	--	--	MK0404	COG0530	Ca2+/Na+ antiporter	K07301//yrbG; cation:H+ antiporter	aha:AHA_3829	--	GO:0009987//cellular process;GO:0044763//single-organism cellular process;GO:0044699//single-organism process	-	-
435	GQR50_02335	ansB	YP_858271.1	type II L-asparaginase [Aeromonas hydrophila subsp. hydrophila ATCC 7966] [Aeromonas hydrophila]	sp|P00805|ASPG2_ECOLI	L-asparaginase 2 OS=Escherichia coli (strain K12) OX=83333 GN=ansB PE=1 SV=2	ECs3833	COG0252	L-asparaginase/archaeal Glu-tRNAGln amidotransferase subunit D	K01424//E3.5.1.1; L-asparaginase [EC:3.5.1.1]	aha:AHA_3828	ko01100//Metabolic pathways//Global and overview maps//Metabolism;ko01110//Biosynthesis of secondary metabolites//Global and overview maps//Metabolism;ko00250//Alanine, aspartate and glutamate metabolism//Amino acid metabolism//Metabolism;ko00460//Cyanoamino acid metabolism//Metabolism of other amino acids//Metabolism	GO:1901605//alpha-amino acid metabolic process;GO:0044237//cellular metabolic process;GO:0008152//metabolic process;GO:0044710//single-organism metabolic process;GO:0044281//small molecule metabolic process;GO:0006807//nitrogen compound metabolic process;GO:0009066//aspartate family amino acid metabolic process;GO:0071704//organic substance metabolic process;GO:0006082//organic acid metabolic pro…	GO:0003824//catalytic activity	-
436	GQR50_02340	--	WP_024944793.1	mercuric reductase [Aeromonas hydrophila]	--	--	--	--	--	--	--	--	GO:0051234//establishment of localization;GO:0006812//cation transport;GO:0044765//single-organism transport;GO:0008152//metabolic process;GO:1902578//single-organism localization;GO:0044699//single-organism process;GO:0006810//transport;GO:0006811//ion transport;GO:0051179//localization;GO:0044710//single-organism metabolic process	GO:0005488//binding;GO:0003824//catalytic activity;GO:0043167//ion binding;GO:0043169//cation binding	-
437	GQR50_02345	--	WP_017409470.1	transporter [Aeromonas hydrophila]	--	--	VCA0024	COG0679	Predicted permeases	K07088//K07088; uncharacterized protein	ahd:AI20_00070	--	-	-	-
438	GQR50_02350	treR	WP_026080282.1	trehalose operon repressor [Aeromonas hydrophila]	sp|P36674|TRER_SALTY	HTH-type transcriptional regulator TreR OS=Salmonella typhimurium (strain LT2 / SGSC1412 / ATCC 700720) OX=99287 GN=treR PE=3 SV=1	VC0909	COG1609	Transcriptional regulators	K03485//treR; LacI family transcriptional regulator, trehalose operon repressor	ahy:AHML_20280	--	-	-	-
439	GQR50_02355	treB	WP_017409472.1	PTS trehalose transporter subunit IIBC [Aeromonas hydrophila]	sp|P36672|PTTBC_ECOLI	PTS system trehalose-specific EIIBC component OS=Escherichia coli (strain K12) OX=83333 GN=treB PE=1 SV=4	VC0910_2	COG1263	Phosphotransferase system IIC components, glucose/maltose/N-acetylglucosamine-specific	K02818//PTS-Tre-EIIB; PTS system, trehalose-specific IIB component [EC:2.7.1.201]	aha:AHA_3824	ko00500//Starch and sucrose metabolism//Carbohydrate metabolism//Metabolism;ko02060//Phosphotransferase system (PTS)//Membrane transport//Environmental Information Processing	-	-	-
440	GQR50_02360	treC	WP_045525632.1	glucohydrolase [Aeromonas hydrophila]	sp|P28904|TREC_ECOLI	Trehalose-6-phosphate hydrolase OS=Escherichia coli (strain K12) OX=83333 GN=treC PE=1 SV=3	VC0911	COG0366	Glycosidases	K01226//treC; trehalose-6-phosphate hydrolase [EC:3.2.1.93]	aha:AHA_3823	ko00500//Starch and sucrose metabolism//Carbohydrate metabolism//Metabolism	-	-	-
441	GQR50_02365	maa	WP_045525988.1	maltose acetyltransferase [Aeromonas hydrophila]	sp|P37515|MAA_BACSU	Probable maltose O-acetyltransferase OS=Bacillus subtilis (strain 168) OX=224308 GN=maa PE=3 SV=1	BH3001	COG0110	Acetyltransferase (isoleucine patch superfamily)	K00661//maa; maltose O-acetyltransferase [EC:2.3.1.79]	ahi:VU14_02590	--	-	-	-
442	GQR50_02370	NGR_a01550	AGM45815.1	AsnC family transcriptional regulator [Aeromonas hydrophila ML09-119] [Aeromonas hydrophila]	sp|P55658|Y4TD_SINFN	Uncharacterized HTH-type transcriptional regulator y4tD OS=Sinorhizobium fredii (strain NBRC 101917 / NGR234) OX=394 GN=NGR_a01550 PE=4 SV=1	STM1001	COG1522	Transcriptional regulators	K03719//lrp; Lrp/AsnC family transcriptional regulator, leucine-responsive regulatory protein	ahy:AHML_20260	--	-	-	-
443	GQR50_02375	rhtA	AJQ56186.1	membrane protein [Aeromonas hydrophila]	sp|P0AA69|RHTA_ECO57	Threonine/homoserine exporter RhtA OS=Escherichia coli O157:H7 OX=83334 GN=rhtA PE=3 SV=1	PA1360	COG5006	Predicted permease, DMT superfamily	K11939//rhtA; inner membrane transporter RhtA	ahh:RY45_19750	--	-	-	-
444	GQR50_02380	--	WP_016352131.1	MULTISPECIES: hypothetical protein [Aeromonas]	--	--	--	--	--	--	--	--	-	-	-
445	GQR50_02385	prr	WP_069784282.1	gamma-aminobutyraldehyde dehydrogenase [Aeromonas caviae]	sp|A4WAR9|ABDH_ENT38	Gamma-aminobutyraldehyde dehydrogenase OS=Enterobacter sp. (strain 638) OX=399742 GN=prr PE=3 SV=1	ECs2048	COG1012	NAD-dependent aldehyde dehydrogenases	K00137//prr; aminobutyraldehyde dehydrogenase [EC:1.2.1.19]	ahy:AHML_20245	ko01100//Metabolic pathways//Global and overview maps//Metabolism;ko00330//Arginine and proline metabolism//Amino acid metabolism//Metabolism;ko00410//beta-Alanine metabolism//Metabolism of other amino acids//Metabolism	-	-	-
446	GQR50_02390	ydcV	KDV04784.1	spermidine/putrescine ABC transporter permease [Aeromonas sp. HZM]	sp|P0AFS0|YDCV_SHIFL	Inner membrane ABC transporter permease protein YdcV OS=Shigella flexneri OX=623 GN=ydcV PE=3 SV=1	ECs2047	COG1177	ABC-type spermidine/putrescine transport system, permease component II	K11070//potC; spermidine/putrescine transport system permease protein	shz:shn_16765	ko02010//ABC transporters//Membrane transport//Environmental Information Processing	-	-	-
447	GQR50_02395	ydcU	WP_077095209.1	spermidine/putrescine ABC transporter permease [Aeromonas hydrophila]	sp|P77156|YDCU_ECOLI	Inner membrane ABC transporter permease protein YdcU OS=Escherichia coli (strain K12) OX=83333 GN=ydcU PE=1 SV=1	ydcU	COG1176	ABC-type spermidine/putrescine transport system, permease component I	K11071//potB; spermidine/putrescine transport system permease protein	let:O77CONTIG1_01591	ko02010//ABC transporters//Membrane transport//Environmental Information Processing	-	-	-
448	GQR50_02400	ydcT	WP_029302107.1	ABC transporter ATP-binding protein [Aeromonas hydrophila]	sp|P77795|YDCT_ECOLI	Uncharacterized ABC transporter ATP-binding protein YdcT OS=Escherichia coli (strain K12) OX=83333 GN=ydcT PE=3 SV=1	ydcT	COG3842	ABC-type spermidine/putrescine transport systems, ATPase components	K11072//potA; spermidine/putrescine transport system ATP-binding protein [EC:3.6.3.31]	rxy:Rxyl_2912	ko02010//ABC transporters//Membrane transport//Environmental Information Processing	GO:0009987//cellular process;GO:0044699//single-organism process;GO:0044763//single-organism cellular process;GO:0051179//localization;GO:0051234//establishment of localization	GO:0022857//transmembrane transporter activity;GO:1901363//heterocyclic compound binding;GO:0097159//organic cyclic compound binding;GO:0001882//nucleoside binding;GO:0003824//catalytic activity;GO:0016818//hydrolase activity, acting on acid anhydrides, in phosphorus-containing anhydrides;GO:0016462//pyrophosphatase activity;GO:0016817//hydrolase activity, acting on acid anhydrides;GO:0016787//hy…	GO:0043234//protein complex;GO:0032991//macromolecular complex
449	GQR50_02405	ydcS	KGY54581.1	spermidine/putrescine ABC transporter substrate-binding protein [Aeromonas hydrophila]	sp|P76108|YDCS_ECOLI	Bifunctional polyhydroxybutyrate synthase / ABC transporter periplasmic binding protein OS=Escherichia coli (strain K12) OX=83333 GN=ydcS PE=1 SV=1	ydcS	COG0687	Spermidine/putrescine-binding periplasmic protein	K01895//ACSS; acetyl-CoA synthetase [EC:6.2.1.1]	hyb:Q5W_03760	ko01100//Metabolic pathways//Global and overview maps//Metabolism;ko01110//Biosynthesis of secondary metabolites//Global and overview maps//Metabolism;ko01130//Biosynthesis of antibiotics//Global and overview maps//Metabolism;ko01120//Microbial metabolism in diverse environments//Global and overview maps//Metabolism;ko01200//Carbon metabolism//Global and overview maps//Metabolism;ko00620//Pyruvat…	-	GO:0005488//binding	GO:0005623//cell;GO:0044464//cell part
450	GQR50_02410	yfeR	WP_011707518.1	transcriptional regulator [Aeromonas hydrophila]	sp|P0ACR8|YFER_SHIFL	Uncharacterized HTH-type transcriptional regulator YfeR OS=Shigella flexneri OX=623 GN=yfeR PE=4 SV=1	XF1722	COG0583	Transcriptional regulator	--	--	--	-	-	-
451	GQR50_02415	mleN	WP_011707517.1	Na+/H+ antiporter NhaC [Aeromonas hydrophila]	sp|P54571|MLEN_BACSU	Malate-2H(+)/Na(+)-lactate antiporter OS=Bacillus subtilis (strain 168) OX=224308 GN=mleN PE=1 SV=1	VC2037	COG1757	Na+/H+ antiporter	K03315//nhaC; Na+:H+ antiporter, NhaC family	aha:AHA_3812	--	-	-	-
452	GQR50_02420	--	WP_045525625.1	hypothetical protein [Aeromonas hydrophila]	--	--	--	--	--	--	--	--	-	-	-
453	GQR50_02425	--	SIQ98268.1	Late competence development protein ComFB [Aeromonas sp. RU34C]	--	--	--	--	--	--	--	--	-	-	-
454	GQR50_02455	glgA	AKA15852.1	glycogen synthase [Aeromonas hydrophila]	sp|A0KPQ1|GLGA_AERHH	Glycogen synthase OS=Aeromonas hydrophila subsp. hydrophila (strain ATCC 7966 / DSM 30187 / JCM 1027 / KCTC 2358 / NCIMB 9240) OX=380703 GN=glgA PE=3 SV=1	VC1726	COG0297	Glycogen synthase	K00703//glgA; starch synthase [EC:2.4.1.21]	ahi:VU14_02680	ko01100//Metabolic pathways//Global and overview maps//Metabolism;ko01110//Biosynthesis of secondary metabolites//Global and overview maps//Metabolism;ko00500//Starch and sucrose metabolism//Carbohydrate metabolism//Metabolism;ko02026//Biofilm formation - Escherichia coli//Cellular community - prokaryotes//Cellular Processes	-	-	-
455	GQR50_02460	glgC	WP_016352121.1	glucose-1-phosphate adenylyltransferase [Aeromonas hydrophila]	sp|Q6LKA2|GLGC_PHOPR	Glucose-1-phosphate adenylyltransferase OS=Photobacterium profundum (strain SS9) OX=298386 GN=glgC PE=3 SV=1	VC1727	COG0448	ADP-glucose pyrophosphorylase	K00975//glgC; glucose-1-phosphate adenylyltransferase [EC:2.7.7.27]	aha:AHA_3803	ko01100//Metabolic pathways//Global and overview maps//Metabolism;ko01110//Biosynthesis of secondary metabolites//Global and overview maps//Metabolism;ko00520//Amino sugar and nucleotide sugar metabolism//Carbohydrate metabolism//Metabolism;ko00500//Starch and sucrose metabolism//Carbohydrate metabolism//Metabolism;ko02026//Biofilm formation - Escherichia coli//Cellular community - prokaryotes//C…	GO:0044262//cellular carbohydrate metabolic process;GO:0044723//single-organism carbohydrate metabolic process;GO:0005975//carbohydrate metabolic process;GO:0005977//glycogen metabolic process;GO:0009987//cellular process;GO:0015980//energy derivation by oxidation of organic compounds;GO:0006112//energy reserve metabolic process;GO:0071704//organic substance metabolic process;GO:0044260//cellular…	GO:0032549//ribonucleoside binding;GO:0001882//nucleoside binding;GO:0005488//binding;GO:0032550//purine ribonucleoside binding;GO:0097159//organic cyclic compound binding;GO:0070566//adenylyltransferase activity;GO:0097367//carbohydrate derivative binding;GO:0001883//purine nucleoside binding;GO:0003824//catalytic activity;GO:0016779//nucleotidyltransferase activity;GO:1901363//heterocyclic comp…	-
456	GQR50_02465	rsmC	WP_060390636.1	16S rRNA methyltransferase [Aeromonas hydrophila]	sp|A0KPP9|RSMC_AERHH	Ribosomal RNA small subunit methyltransferase C OS=Aeromonas hydrophila subsp. hydrophila (strain ATCC 7966 / DSM 30187 / JCM 1027 / KCTC 2358 / NCIMB 9240) OX=380703 GN=rsmC PE=3 SV=1	VC0623	COG2813	16S RNA G1207 methylase RsmC	K00564//rsmC; 16S rRNA (guanine1207-N2)-methyltransferase [EC:2.1.1.172]	ahy:AHML_20190	--	-	-	-
457	GQR50_02470	dapA	YP_858249.1	dihydrodipicolinate synthase [Aeromonas hydrophila subsp. hydrophila ATCC 7966] [Aeromonas hydrophila]	sp|A7HX36|DAPA_PARL1	4-hydroxy-tetrahydrodipicolinate synthase OS=Parvibaculum lavamentivorans (strain DS-1 / DSM 13023 / NCIMB 13966) OX=402881 GN=dapA PE=3 SV=1	BMEI1301	COG0329	Dihydrodipicolinate synthase/N-acetylneuraminate lyase	K01714//dapA; 4-hydroxy-tetrahydrodipicolinate synthase [EC:4.3.3.7]	aha:AHA_3801	ko01100//Metabolic pathways//Global and overview maps//Metabolism;ko01110//Biosynthesis of secondary metabolites//Global and overview maps//Metabolism;ko01130//Biosynthesis of antibiotics//Global and overview maps//Metabolism;ko01120//Microbial metabolism in diverse environments//Global and overview maps//Metabolism;ko01230//Biosynthesis of amino acids//Global and overview maps//Metabolism;ko0030…	GO:0044711//single-organism biosynthetic process;GO:0008652//cellular amino acid biosynthetic process;GO:0044763//single-organism cellular process;GO:0006807//nitrogen compound metabolic process;GO:0006082//organic acid metabolic process;GO:0008152//metabolic process;GO:0019752//carboxylic acid metabolic process;GO:0071704//organic substance metabolic process;GO:0009067//aspartate family amino ac…	GO:0016829//lyase activity;GO:0016835//carbon-oxygen lyase activity;GO:0003824//catalytic activity;GO:0016836//hydro-lyase activity	GO:0005622//intracellular;GO:0044464//cell part;GO:0005623//cell;GO:0044424//intracellular part
458	GQR50_02475	cph2	SIQ98147.1	diguanylate cyclase (GGDEF) domain-containing protein [Aeromonas sp. RU34C]	sp|Q55434|PHY2_SYNY3	Phytochrome-like protein cph2 OS=Synechocystis sp. (strain PCC 6803 / Kazusa) OX=1111708 GN=cph2 PE=1 SV=1	PA3702	COG3706	Response regulator containing a CheY-like receiver domain and a GGDEF domain	--	--	--	-	-	-
459	GQR50_02480	--	YP_858247.1	sensory box/GGDEF family protein [Aeromonas hydrophila subsp. hydrophila ATCC 7966] [Aeromonas hydrophila]	--	--	aq_478	COG3434	Predicted signal transduction protein containing EAL and modified HD-GYP domains	--	--	--	-	-	-
460	GQR50_02485	yqaB	WP_011707508.1	haloacid dehalogenase [Aeromonas hydrophila]	sp|P77475|YQAB_ECOLI	Fructose-1-phosphate phosphatase YqaB OS=Escherichia coli (strain K12) OX=83333 GN=yqaB PE=1 SV=1	VCA0662	COG0637	Predicted phosphatase/phosphohexomutase	--	--	--	-	-	-
461	GQR50_02490	hfq	YP_858245.1	Hfq protein [Aeromonas hydrophila subsp. hydrophila ATCC 7966] [Aeromonas hydrophila]	sp|Q2W4P9|HFQ_MAGSA	RNA-binding protein Hfq OS=Magnetospirillum magneticum (strain AMB-1 / ATCC 700264) OX=342108 GN=hfq PE=3 SV=1	CC1745	COG1923	Uncharacterized host factor I protein	K03666//hfq; host factor-I protein	aha:AHA_3797	ko02024//Quorum sensing//Cellular community - prokaryotes//Cellular Processes;ko05111//Biofilm formation - Vibrio cholerae//Cellular community - prokaryotes//Cellular Processes;ko03018//RNA degradation//Folding, sorting and degradation//Genetic Information Processing	-	-	-
462	GQR50_02495	pqiA	WP_011707506.1	paraquat-inducible protein A [Aeromonas hydrophila]	sp|P0AFM1|PQIA_SHIFL	Intermembrane transport protein PqiA OS=Shigella flexneri OX=623 GN=pqiA PE=3 SV=1	VC1753	COG2995	Uncharacterized paraquat-inducible protein A	K03808//pqiA; paraquat-inducible protein A	aha:AHA_3796	--	-	-	-
463	GQR50_02500	pqiB	YP_858243.1	paraquat-inducible protein B [Aeromonas hydrophila subsp. hydrophila ATCC 7966] [Aeromonas hydrophila]	sp|P43671|PQIB_ECOLI	Intermembrane transport protein PqiB OS=Escherichia coli (strain K12) OX=83333 GN=pqiB PE=1 SV=2	STM1064	COG3008	Paraquat-inducible protein B	K06192//pqiB; paraquat-inducible protein B	aha:AHA_3795	--	-	-	-
464	GQR50_02505	pqiC	WP_041213553.1	lipoprotein [Aeromonas hydrophila]	sp|P0AB11|PQIC_SHIFL	Intermembrane transport lipoprotein PqiC OS=Shigella flexneri OX=623 GN=pqiC PE=3 SV=2	ECs1036	COG3009	Uncharacterized protein conserved in bacteria	K09857//K09857; uncharacterized protein	ahh:RY45_19620	--	-	-	-
465	GQR50_02510	ompA	WP_011707503.1	porin OmpA [Aeromonas hydrophila]	sp|Q8Z7S0|OMPA_SALTI	Outer membrane protein A OS=Salmonella typhi OX=90370 GN=ompA PE=3 SV=1	STM1070	COG2885	Outer membrane protein and related peptidoglycan-associated (lipo)proteins	K03286//TC.OOP; OmpA-OmpF porin, OOP family	aha:AHA_3793	--	-	-	-
466	GQR50_02515	--	SIQ98017.1	amino acid ABC transporter substrate-binding protein, PAAT family [Aeromonas sp. RU34C]	--	--	--	--	--	K02030//ABC.PA.S; polar amino acid transport system substrate-binding protein	rhy:RD110_05455	--	-	-	-
467	GQR50_02520	sseJ	WP_011707501.1	phosphatidylcholine-sterol acyltransferase [Aeromonas hydrophila]	sp|P10480|GCAT_AERHY	Phosphatidylcholine-sterol acyltransferase OS=Aeromonas hydrophila OX=644 PE=1 SV=3	STM1631_2	COG3240	Phospholipase/lecithinase/hemolysin	--	--	--	-	-	-
468	GQR50_02525	ygiW	YP_858238.1	OB-fold nucleic acid binding domain-containing protein [Aeromonas hydrophila subsp. hydrophila ATCC 7966] [Aeromonas hydrophila]	sp|P0ADU5|YGIW_ECOLI	Protein YgiW OS=Escherichia coli (strain K12) OX=83333 GN=ygiW PE=1 SV=1	ECs3906	COG3111	Uncharacterized conserved protein	--	--	--	-	-	-
469	GQR50_02530	mltC	AHV33720.1	murein transglycosylase [Aeromonas hydrophila YL17] [Aeromonas hydrophila]	sp|B5XU88|MLTC_KLEP3	Membrane-bound lytic murein transglycosylase C OS=Klebsiella pneumoniae (strain 342) OX=507522 GN=mltC PE=3 SV=1	STM3112	COG0741	Soluble lytic murein transglycosylase and related regulatory proteins (some contain LysM/invasin domains)	K08306//mltC; membrane-bound lytic murein transglycosylase C [EC:4.2.2.-]	aha:AHA_3789	--	-	-	-
470	GQR50_02535	AHA_3788	ABK37952.1	protein YggX [Aeromonas hydrophila subsp. hydrophila ATCC 7966] [Aeromonas hydrophila]	sp|A0KPN5|FETP_AERHH	Probable Fe(2+)-trafficking protein OS=Aeromonas hydrophila subsp. hydrophila (strain ATCC 7966 / DSM 30187 / JCM 1027 / KCTC 2358 / NCIMB 9240) OX=380703 GN=AHA_3788 PE=3 SV=1	VC0451	COG2924	Fe-S cluster protector protein	--	--	--	-	-	-
471	GQR50_02540	mutY	WP_041216926.1	A/G-specific adenine glycosylase [Aeromonas hydrophila]	sp|P17802|MUTY_ECOLI	Adenine DNA glycosylase OS=Escherichia coli (strain K12) OX=83333 GN=mutY PE=1 SV=1	ECs3837	COG1194	A/G-specific DNA glycosylase	K03575//mutY; A/G-specific adenine glycosylase [EC:3.2.2.31]	ahy:AHML_20115	ko03410//Base excision repair//Replication and repair//Genetic Information Processing	-	-	-
472	GQR50_02545	exeB	WP_042064802.1	general secretion pathway protein GspB [Aeromonas hydrophila]	sp|P45755|GSPB_AERHY	General secretion pathway protein B OS=Aeromonas hydrophila OX=644 GN=exeB PE=3 SV=1	--	--	--	K02451//gspB; general secretion pathway protein B	aha:AHA_3786	--	-	-	-
473	GQR50_02550	exeA	WP_044800877.1	ATPase AAA [Aeromonas hydrophila]	sp|P45754|GSPA_AERHY	General secretion pathway protein A OS=Aeromonas hydrophila OX=644 GN=exeA PE=3 SV=1	VC2445_1	COG3267	Type II secretory pathway, component ExeA (predicted ATPase)	K02450//gspA; general secretion pathway protein A	ahh:RY45_19575	--	-	-	-
474	GQR50_02555	cca	AGM45782.1	multifunctional CCA protein [Aeromonas hydrophila ML09-119] [Aeromonas hydrophila]	sp|A0KPN1|CCA_AERHH	Multifunctional CCA protein OS=Aeromonas hydrophila subsp. hydrophila (strain ATCC 7966 / DSM 30187 / JCM 1027 / KCTC 2358 / NCIMB 9240) OX=380703 GN=cca PE=3 SV=1	cca	COG0617	tRNA nucleotidyltransferase/poly(A) polymerase	K00974//cca; tRNA nucleotidyltransferase (CCA-adding enzyme) [EC:2.7.7.72 3.1.3.- 3.1.4.-]	ahy:AHML_20095	--	-	-	-
475	GQR50_02560	--	WP_060390647.1	hypothetical protein [Aeromonas hydrophila]	--	--	--	--	--	--	--	--	-	-	-
476	GQR50_02565	--	WP_060390648.1	hypothetical protein [Aeromonas hydrophila]	--	--	--	--	--	--	--	--	-	-	-
477	GQR50_02570	lrgB	YP_858229.1	LrgB family protein [Aeromonas hydrophila subsp. hydrophila ATCC 7966] [Aeromonas hydrophila]	sp|P94516|LRGB_BACSU	Antiholin-like protein LrgB OS=Bacillus subtilis (strain 168) OX=224308 GN=lrgB PE=3 SV=1	VC2100	COG1346	Putative effector of murein hydrolase	--	--	--	-	-	-
478	GQR50_02575	cidA	YP_858228.1	murein hydrolase exporter [Aeromonas hydrophila subsp. hydrophila ATCC 7966] [Aeromonas hydrophila]	sp|Q65DJ4|CIDA_BACLD	Holin-like protein CidA OS=Bacillus licheniformis (strain ATCC 14580 / DSM 13 / JCM 2505 / NBRC 12200 / NCIMB 9375 / NRRL NRS-1264 / Gibson 46) OX=279010 GN=cidA PE=3 SV=1	VC2101	COG1380	Putative effector of murein hydrolase LrgA	K06518//cidA; holin-like protein	aha:AHA_3780	--	-	GO:0003824//catalytic activity	GO:0016020//membrane;GO:0044425//membrane part;GO:0031224//intrinsic component of membrane
479	GQR50_02580	ywbI	WP_045788946.1	LysR family transcriptional regulator [Aeromonas hydrophila]	sp|P39592|YWBI_BACSU	Uncharacterized HTH-type transcriptional regulator YwbI OS=Bacillus subtilis (strain 168) OX=224308 GN=ywbI PE=4 SV=1	SA2330	COG0583	Transcriptional regulator	--	--	--	-	-	-
480	GQR50_02585	mocR	WP_041216458.1	GntR family transcriptional regulator [Aeromonas hydrophila]	sp|P49309|MOCR_RHIML	Probable rhizopine catabolism regulatory protein MocR OS=Rhizobium meliloti OX=382 GN=mocR PE=3 SV=1	RSc0030	COG1167	Transcriptional regulators containing a DNA-binding HTH domain and an aminotransferase domain (MocR family) and their eukaryotic orthologs	K00375//K00375; GntR family transcriptional regulator / MocR family aminotransferase	ahi:VU14_02810	--	-	-	-
481	GQR50_02590	--	WP_049046088.1	peroxiredoxin [Aeromonas hydrophila]	--	--	VCA0330	COG1764	Predicted redox protein, regulator of disulfide bond formation	--	--	--	-	-	-
482	GQR50_02595	--	APJ16966.1	rhodanese [Aeromonas aquatica]	--	--	YPO2008	COG0607	Rhodanese-related sulfurtransferase	--	--	--	-	-	-
483	GQR50_02600	YIR042C	WP_043164533.1	acetyltransferase [Aeromonas hydrophila]	sp|P40586|YIW2_YEAST	Uncharacterized protein YIR042C OS=Saccharomyces cerevisiae (strain ATCC 204508 / S288c) OX=559292 GN=YIR042C PE=4 SV=1	YIR042c	COG1670	Acetyltransferases, including N-acetylases of ribosomal proteins	--	--	--	-	-	-
484	GQR50_02605	ybiU	WP_049046080.1	DUF1479 domain-containing protein [Aeromonas hydrophila]	sp|P75791|YBIU_ECOLI	Uncharacterized protein YbiU OS=Escherichia coli (strain K12) OX=83333 GN=ybiU PE=1 SV=1	--	--	--	--	--	--	-	-	-
485	GQR50_02610	ybaK	WP_011707484.1	aminoacyl-tRNA deacylase [Aeromonas hydrophila]	sp|P0AAR3|YBAK_ECOLI	Cys-tRNA(Pro)/Cys-tRNA(Cys) deacylase YbaK OS=Escherichia coli (strain K12) OX=83333 GN=ybaK PE=1 SV=1	YPO3088	COG2606	Uncharacterized conserved protein	K03976//ybaK; Cys-tRNA(Pro)/Cys-tRNA(Cys) deacylase [EC:3.1.1.-]	aha:AHA_3773	--	-	-	-
486	GQR50_02615	PHT2-1	SIQ97632.1	inorganic phosphate transporter, PiT family [Aeromonas sp. RU34C]	sp|Q38954|PHT21_ARATH	Inorganic phosphate transporter 2-1, chloroplastic OS=Arabidopsis thaliana OX=3702 GN=PHT2-1 PE=1 SV=1	VC2442	COG0306	Phosphate/sulphate permeases	K03306//TC.PIT; inorganic phosphate transporter, PiT family	ahy:AHML_20040	--	-	-	-
487	GQR50_02620	HI_1603	EKB27058.1	TIGR00153 family protein [Aeromonas hydrophila SSU] [Aeromonas hydrophila]	sp|P44271|Y1603_HAEIN	UPF0111 protein HI_1603 OS=Haemophilus influenzae (strain ATCC 51907 / DSM 11121 / KW20 / Rd) OX=71421 GN=HI_1603 PE=1 SV=1	VC2441	COG1392	Phosphate transport regulator (distant homolog of PhoU)	K07220//K07220; uncharacterized protein	ahd:AI20_00350	--	-	-	-
488	GQR50_02625	--	WP_060390655.1	adenylate cyclase [Aeromonas hydrophila]	--	--	VC2440	COG3025	Uncharacterized conserved protein	K18446//ygiF; triphosphatase [EC:3.6.1.25]	ahh:RY45_19500	--	-	-	-
489	GQR50_02630	--	WP_011707480.1	biopolymer transporter TonB [Aeromonas hydrophila]	--	--	--	--	--	--	--	--	-	-	-
490	GQR50_02635	lpxL	WP_077095186.1	lipid A biosynthesis lauroyl acyltransferase [Aeromonas hydrophila]	sp|P0ACV0|LPXL_ECOLI	Lipid A biosynthesis lauroyltransferase OS=Escherichia coli (strain K12) OX=83333 GN=lpxL PE=1 SV=1	ECs1432	COG1560	Lauroyl/myristoyl acyltransferase	K02517//lpxL; Kdo2-lipid IVA lauroyltransferase [EC:2.3.1.241]	ahy:AHML_20015	ko01100//Metabolic pathways//Global and overview maps//Metabolism;ko00540//Lipopolysaccharide biosynthesis//Glycan biosynthesis and metabolism//Metabolism	-	-	-
491	GQR50_02640	hldE	WP_024943164.1	bifunctional heptose 7-phosphate kinase/heptose 1-phosphate adenyltransferase [Aeromonas hydrophila]	sp|A0KPL4|HLDE_AERHH	Bifunctional protein HldE OS=Aeromonas hydrophila subsp. hydrophila (strain ATCC 7966 / DSM 30187 / JCM 1027 / KCTC 2358 / NCIMB 9240) OX=380703 GN=hldE PE=3 SV=1	rfaE	COG2870	ADP-heptose synthase, bifunctional sugar kinase/adenylyltransferase	K03272//gmhC; D-beta-D-heptose 7-phosphate kinase / D-beta-D-heptose 1-phosphate adenosyltransferase [EC:2.7.1.167 2.7.7.70]	ahh:RY45_19485	ko01100//Metabolic pathways//Global and overview maps//Metabolism;ko00540//Lipopolysaccharide biosynthesis//Glycan biosynthesis and metabolism//Metabolism	-	-	-
492	GQR50_02645	tolC	WP_024943165.1	outer membrane channel protein TolC [Aeromonas hydrophila]	sp|Q9K2Y1|TOLC_VIBCH	Outer membrane protein TolC OS=Vibrio cholerae serotype O1 (strain ATCC 39315 / El Tor Inaba N16961) OX=243277 GN=tolC PE=1 SV=1	VC2436	COG1538	Outer membrane protein	K12340//tolC; outer membrane protein	ahr:V428_20850	ko02020//Two-component system//Signal transduction//Environmental Information Processing;ko03070//Bacterial secretion system//Membrane transport//Environmental Information Processing;ko04626//Plant-pathogen interaction//Environmental adaptation//Organismal Systems	GO:0051179//localization;GO:0051234//establishment of localization	-	GO:0016020//membrane
493	GQR50_02650	nudF	WP_011707476.1	ADP-ribose pyrophosphatase [Aeromonas hydrophila]	sp|P83843|ADPP_ECO57	ADP-ribose pyrophosphatase OS=Escherichia coli O157:H7 OX=83334 GN=nudF PE=3 SV=1	YPO0664	COG0494	NTP pyrophosphohydrolases including oxidative damage repair enzymes	K01515//nudF; ADP-ribose pyrophosphatase [EC:3.6.1.13]	adh:CK627_01060	ko00230//Purine metabolism//Nucleotide metabolism//Metabolism	-	-	-
494	GQR50_02655	yqiB	KER65653.1	dehydrogenase [Aeromonas hydrophila]	sp|P0ADU7|YQIB_ECOLI	Uncharacterized protein YqiB OS=Escherichia coli (strain K12) OX=83333 GN=yqiB PE=4 SV=1	STM3184	COG3151	Uncharacterized protein conserved in bacteria	K09920//K09920; uncharacterized protein	aha:AHA_3764	--	-	GO:0003824//catalytic activity	-
495	GQR50_02660	cpdA	YP_858211.1	Icc protein [Aeromonas hydrophila subsp. hydrophila ATCC 7966] [Aeromonas hydrophila]	sp|Q8DEI1|CPDA_VIBVU	3',5'-cyclic adenosine monophosphate phosphodiesterase CpdA OS=Vibrio vulnificus (strain CMCP6) OX=216895 GN=cpdA PE=2 SV=1	VC2433	COG1409	Predicted phosphohydrolases	K03651//cpdA; 3',5'-cyclic-AMP phosphodiesterase [EC:3.1.4.53]	aha:AHA_3763	ko00230//Purine metabolism//Nucleotide metabolism//Metabolism;ko02025//Biofilm formation - Pseudomonas aeruginosa//Cellular community - prokaryotes//Cellular Processes	-	-	-
496	GQR50_02665	yqiA	WP_029304769.1	esterase [Aeromonas hydrophila]	sp|P0A8Z9|YQIA_ECO57	Esterase YqiA OS=Escherichia coli O157:H7 OX=83334 GN=yqiA PE=3 SV=1	VC2432	COG3150	Predicted esterase	K07000//K07000; uncharacterized protein	ahh:RY45_19460	--	-	-	-
497	GQR50_02670	nudF	WP_065475488.1	DNA mismatch repair protein MutT [Aeromonas hydrophila]	sp|Q58549|ADPP_METJA	ADP-ribose pyrophosphatase OS=Methanocaldococcus jannaschii (strain ATCC 43067 / DSM 2661 / JAL-1 / JCM 10045 / NBRC 100440) OX=243232 GN=nudF PE=1 SV=1	PA0990	COG1051	ADP-ribose pyrophosphatase	--	--	--	-	-	-
498	GQR50_02675	--	WP_029302140.1	aldehyde-activating protein [Aeromonas hydrophila]	--	--	STM1643	COG3791	Uncharacterized conserved protein	--	--	--	-	-	-
499	GQR50_02680	ydhI	WP_045525566.1	DUF1656 domain-containing protein [Aeromonas hydrophila]	sp|P64471|YDHI_ECOLI	Uncharacterized protein YdhI OS=Escherichia coli (strain K12) OX=83333 GN=ydhI PE=4 SV=1	--	--	--	--	--	--	-	-	-
500	GQR50_02685	aaeA	WP_016352082.1	secretion protein HlyD [Aeromonas hydrophila]	sp|B2VGW1|AAEA_ERWT9	p-hydroxybenzoic acid efflux pump subunit AaeA OS=Erwinia tasmaniensis (strain DSM 17950 / CIP 109463 / Et1/99) OX=465817 GN=aaeA PE=3 SV=1	STM1442	COG1566	Multidrug resistance efflux pump	--	--	--	-	-	-
501	GQR50_02690	ydhK	WP_024946242.1	fusaric acid resistance protein [Aeromonas hydrophila]	sp|P76186|YDHK_ECOLI	Uncharacterized transporter YdhK OS=Escherichia coli (strain K12) OX=83333 GN=ydhK PE=3 SV=1	ydhK	COG1289	Predicted membrane protein	--	--	--	-	-	-
502	GQR50_02695	parE	SIQ97313.1	topoisomerase-4 subunit B [Aeromonas sp. RU34C]	sp|P0A2I6|PARE_SALTI	DNA topoisomerase 4 subunit B OS=Salmonella typhi OX=90370 GN=parE PE=3 SV=1	STM3181	COG0187	Type IIA topoisomerase (DNA gyrase/topo II, topoisomerase IV), B subunit	K02622//parE; topoisomerase IV subunit B [EC:5.99.1.-]	aha:AHA_3756	--	GO:0006139//nucleobase-containing compound metabolic process;GO:0044699//single-organism process;GO:0034641//cellular nitrogen compound metabolic process;GO:0044237//cellular metabolic process;GO:0044238//primary metabolic process;GO:1901360//organic cyclic compound metabolic process;GO:0044763//single-organism cellular process;GO:0044260//cellular macromolecule metabolic process;GO:0009987//cell…	GO:0016462//pyrophosphatase activity;GO:0043169//cation binding;GO:0032549//ribonucleoside binding;GO:0016817//hydrolase activity, acting on acid anhydrides;GO:0001882//nucleoside binding;GO:0016818//hydrolase activity, acting on acid anhydrides, in phosphorus-containing anhydrides;GO:0042623//ATPase activity, coupled;GO:0017111//nucleoside-triphosphatase activity;GO:0043167//ion binding;GO:00168…	GO:0043229//intracellular organelle;GO:0043232//intracellular non-membrane-bounded organelle;GO:0005623//cell;GO:0005622//intracellular;GO:0044464//cell part;GO:0043226//organelle;GO:0043228//non-membrane-bounded organelle;GO:0044424//intracellular part
503	GQR50_02700	parC	EKB27042.1	DNA topoisomerase IV, A subunit [Aeromonas hydrophila SSU] [Aeromonas hydrophila]	sp|Q9HUK1|PARC_PSEAE	DNA topoisomerase 4 subunit A OS=Pseudomonas aeruginosa (strain ATCC 15692 / DSM 22644 / CIP 104116 / JCM 14847 / LMG 12228 / 1C / PRS 101 / PAO1) OX=208964 GN=parC PE=3 SV=1	VC2430	COG0188	Type IIA topoisomerase (DNA gyrase/topo II, topoisomerase IV), A subunit	K02621//parC; topoisomerase IV subunit A [EC:5.99.1.-]	ahi:VU14_02925	--	-	-	-
504	GQR50_02705	--	WP_011707467.1	dienelactone hydrolase [Aeromonas hydrophila]	--	--	CC3039	COG4188	Predicted dienelactone hydrolase	--	--	--	-	-	-
505	GQR50_02710	yhjC	WP_060390664.1	LysR family transcriptional regulator [Aeromonas hydrophila]	sp|P37641|YHJC_ECOLI	Uncharacterized HTH-type transcriptional regulator YhjC OS=Escherichia coli (strain K12) OX=83333 GN=yhjC PE=4 SV=2	mll1582	COG0583	Transcriptional regulator	--	--	--	-	-	-
506	GQR50_02715	tetA	WP_045788962.1	MFS transporter [Aeromonas hydrophila]	sp|P02980|TCR2_ECOLX	Tetracycline resistance protein, class B OS=Escherichia coli OX=562 GN=tetA PE=1 SV=1	RSc3400	COG2814	Arabinose efflux permease	--	--	--	-	-	-
507	GQR50_02720	--	KGY54825.1	hypothetical protein MC69_01465 [Aeromonas hydrophila]	--	--	--	--	--	--	--	--	-	-	-
508	GQR50_02725	--	WP_077095174.1	hypothetical protein [Aeromonas hydrophila]	--	--	--	--	--	--	--	--	-	-	-
509	GQR50_02730	--	WP_077095173.1	hypothetical protein [Aeromonas hydrophila]	--	--	--	--	--	--	--	--	-	-	-
510	GQR50_02735	--	WP_005343119.1	MULTISPECIES: hypothetical protein [Aeromonas]	--	--	--	--	--	--	--	--	-	-	-
511	GQR50_02740	--	WP_016352074.1	hypothetical protein [Aeromonas hydrophila]	--	--	--	--	--	--	--	--	-	-	-
512	GQR50_02745	dnaJ	YP_858194.1	DnaJ domain-containing protein [Aeromonas hydrophila subsp. hydrophila ATCC 7966] [Aeromonas hydrophila]	sp|Q70WY6|DNAJ_FUSNP	Chaperone protein DnaJ OS=Fusobacterium nucleatum subsp. polymorphum OX=76857 GN=dnaJ PE=3 SV=1	FN0118	COG0484	DnaJ-class molecular chaperone with C-terminal Zn finger domain	--	--	--	-	-	-
513	GQR50_02750	HI_1115	WP_029304780.1	protein disulfide oxidoreductase [Aeromonas hydrophila]	sp|P43787|THIX_HAEIN	Thioredoxin-like protein HI_1115 OS=Haemophilus influenzae (strain ATCC 51907 / DSM 11121 / KW20 / Rd) OX=71421 GN=HI_1115 PE=3 SV=1	STM1116	COG0526	Thiol-disulfide isomerase and thioredoxins	--	--	--	-	-	-
514	GQR50_02755	--	WP_011707458.1	copper-sensitivity suppressor C [Aeromonas hydrophila]	--	--	STM1115	COG1651	Protein-disulfide isomerase	--	--	--	-	-	-
515	GQR50_02760	--	WP_029302149.1	copper-sensitivity protein C [Aeromonas hydrophila]	--	--	STM1115	COG1651	Protein-disulfide isomerase	--	--	--	-	-	-
516	GQR50_02765	--	WP_049046042.1	protein-disulfide reductase [Aeromonas hydrophila]	--	--	STM1114_2	COG4232	Thiol:disulfide interchange protein	K08344//scsB; suppressor for copper-sensitivity B	ahy:AHML_19895	--	-	-	-
517	GQR50_02770	--	KHN58868.1	membrane protein [Aeromonas hydrophila]	--	--	--	--	--	--	--	--	-	-	-
518	GQR50_02775	plsC	WP_016352068.1	1-acyl-sn-glycerol-3-phosphate acyltransferase [Aeromonas hydrophila]	sp|P26647|PLSC_ECOLI	1-acyl-sn-glycerol-3-phosphate acyltransferase OS=Escherichia coli (strain K12) OX=83333 GN=plsC PE=1 SV=1	VC2513	COG0204	1-acyl-sn-glycerol-3-phosphate acyltransferase	K00655//plsC; 1-acyl-sn-glycerol-3-phosphate acyltransferase [EC:2.3.1.51]	ahy:AHML_19885	ko01100//Metabolic pathways//Global and overview maps//Metabolism;ko01110//Biosynthesis of secondary metabolites//Global and overview maps//Metabolism;ko00564//Glycerophospholipid metabolism//Lipid metabolism//Metabolism;ko00561//Glycerolipid metabolism//Lipid metabolism//Metabolism	-	-	-
519	GQR50_02780	pspA	WP_024945598.1	phage shock protein PspA [Aeromonas hydrophila]	sp|P0AFM8|PSPA_SHIFL	Phage shock protein A OS=Shigella flexneri OX=623 GN=pspA PE=3 SV=2	STM1690	COG1842	Phage shock protein A (IM30), suppresses sigma54-dependent transcription	K03969//pspA; phage shock protein A	ahi:VU14_03000	--	-	-	-
520	GQR50_02785	--	WP_017411260.1	PspC domain-containing protein [Aeromonas hydrophila]	--	--	--	--	--	--	--	--	-	-	-
521	GQR50_02790	--	YP_858185.1	phage shock protein G [Aeromonas hydrophila subsp. hydrophila ATCC 7966] [Aeromonas hydrophila]	--	--	--	--	--	--	--	--	-	-	-
522	GQR50_02795	AHA_3736	YP_858184.1	endo/excinuclease domain-containing protein [Aeromonas hydrophila subsp. hydrophila ATCC 7966] [Aeromonas hydrophila]	sp|A0KPI3|Y3736_AERHH	UPF0213 protein AHA_3736 OS=Aeromonas hydrophila subsp. hydrophila (strain ATCC 7966 / DSM 30187 / JCM 1027 / KCTC 2358 / NCIMB 9240) OX=380703 GN=AHA_3736 PE=3 SV=1	STM3271	COG2827	Predicted endonuclease containing a URI domain	K00286//proC; pyrroline-5-carboxylate reductase [EC:1.5.1.2]	fpla:A4U99_07255	ko01100//Metabolic pathways//Global and overview maps//Metabolism;ko01110//Biosynthesis of secondary metabolites//Global and overview maps//Metabolism;ko01130//Biosynthesis of antibiotics//Global and overview maps//Metabolism;ko01230//Biosynthesis of amino acids//Global and overview maps//Metabolism;ko00330//Arginine and proline metabolism//Amino acid metabolism//Metabolism	-	-	-
523	GQR50_02800	--	WP_029304788.1	ABC transporter substrate-binding protein [Aeromonas hydrophila]	--	--	--	--	--	--	--	--	-	-	-
524	GQR50_02805	VC_0195	WP_043164589.1	membrane protein [Aeromonas hydrophila]	sp|Q9KVF1|Y195_VIBCH	Uncharacterized transporter VC_0195 OS=Vibrio cholerae serotype O1 (strain ATCC 39315 / El Tor Inaba N16961) OX=243277 GN=VC_0195 PE=3 SV=1	RSc0570	COG2962	Predicted permeases	--	--	--	-	-	-
525	GQR50_02810	HI_0220.2	KGY54641.1	IclR family transcriptional regulator [Aeromonas hydrophila]	sp|O86222|Y220B_HAEIN	Uncharacterized protein HI_0220.2 OS=Haemophilus influenzae (strain ATCC 51907 / DSM 11121 / KW20 / Rd) OX=71421 GN=HI_0220.2 PE=3 SV=1	VC0266	COG1573	Uracil-DNA glycosylase	--	--	--	-	-	-
526	GQR50_02815	sam	YP_858180.1	drug/metabolite exporter family protein [Aeromonas hydrophila subsp. hydrophila ATCC 7966] [Aeromonas hydrophila]	sp|Q1RKL2|SAM_RICBR	S-adenosylmethionine uptake transporter OS=Rickettsia bellii (strain RML369-C) OX=336407 GN=sam PE=3 SV=1	VC2566	COG0697	Permeases of the drug/metabolite transporter (DMT) superfamily	--	--	--	-	-	GO:0016020//membrane;GO:0031224//intrinsic component of membrane;GO:0044425//membrane part
527	GQR50_02820	gcvA	WP_043160693.1	LysR family transcriptional regulator [Aeromonas hydrophila]	sp|P0A9F7|GCVA_ECOL6	Glycine cleavage system transcriptional activator OS=Escherichia coli O6:H1 (strain CFT073 / ATCC 700928 / UPEC) OX=199310 GN=gcvA PE=3 SV=1	gcvA	COG0583	Transcriptional regulator	--	--	--	GO:0065007//biological regulation;GO:0009059//macromolecule biosynthetic process;GO:0008152//metabolic process;GO:0009987//cellular process;GO:0044260//cellular macromolecule metabolic process;GO:0009058//biosynthetic process;GO:0043170//macromolecule metabolic process;GO:0044237//cellular metabolic process;GO:1901576//organic substance biosynthetic process;GO:0071704//organic substance metabolic…	GO:0001071//nucleic acid binding transcription factor activity	-
528	GQR50_02825	znuB	YP_858178.1	zinc uptake ABC transporter permease ZnuB [Aeromonas hydrophila subsp. hydrophila ATCC 7966] [Aeromonas hydrophila]	sp|P44691|ZNUB_HAEIN	High-affinity zinc uptake system membrane protein ZnuB OS=Haemophilus influenzae (strain ATCC 51907 / DSM 11121 / KW20 / Rd) OX=71421 GN=znuB PE=3 SV=1	VC2083	COG1108	ABC-type Mn2+/Zn2+ transport systems, permease components	K09816//znuB; zinc transport system permease protein	aha:AHA_3730	ko02010//ABC transporters//Membrane transport//Environmental Information Processing	GO:0051179//localization;GO:0051234//establishment of localization;GO:0009987//cellular process;GO:0044763//single-organism cellular process;GO:0044699//single-organism process	GO:0015405//P-P-bond-hydrolysis-driven transmembrane transporter activity;GO:0015399//primary active transmembrane transporter activity;GO:0005215//transporter activity;GO:0022804//active transmembrane transporter activity;GO:0022857//transmembrane transporter activity	GO:0031224//intrinsic component of membrane;GO:0016020//membrane;GO:0044425//membrane part
529	GQR50_02830	znuC	KHE16251.1	zinc ABC transporter ATPase [Aeromonas hydrophila]	sp|A0KPH6|ZNUC_AERHH	Zinc import ATP-binding protein ZnuC OS=Aeromonas hydrophila subsp. hydrophila (strain ATCC 7966 / DSM 30187 / JCM 1027 / KCTC 2358 / NCIMB 9240) OX=380703 GN=znuC PE=3 SV=1	STM1892	COG1121	ABC-type Mn/Zn transport systems, ATPase component	K09817//znuC; zinc transport system ATP-binding protein [EC:3.6.3.-]	ahh:RY45_19305	ko02010//ABC transporters//Membrane transport//Environmental Information Processing	GO:0000041//transition metal ion transport;GO:0006812//cation transport;GO:0006810//transport;GO:0044699//single-organism process;GO:0006829//zinc II ion transport;GO:0051234//establishment of localization;GO:1902578//single-organism localization;GO:0044765//single-organism transport;GO:0051179//localization;GO:0006811//ion transport;GO:0070838//divalent metal ion transport;GO:0030001//metal ion …	GO:0032550//purine ribonucleoside binding;GO:0008324//cation transmembrane transporter activity;GO:0003824//catalytic activity;GO:0022890//inorganic cation transmembrane transporter activity;GO:0097367//carbohydrate derivative binding;GO:0016817//hydrolase activity, acting on acid anhydrides;GO:0005385//zinc ion transmembrane transporter activity;GO:0016818//hydrolase activity, acting on acid anh…	GO:0032991//macromolecular complex;GO:0043234//protein complex;GO:0016020//membrane
530	GQR50_02835	znuA	WP_041216488.1	zinc ABC transporter substrate-binding protein [Aeromonas hydrophila]	sp|P39172|ZNUA_ECOLI	High-affinity zinc uptake system protein ZnuA OS=Escherichia coli (strain K12) OX=83333 GN=znuA PE=1 SV=4	STM1891	COG4531	ABC-type Zn2+ transport system, periplasmic component/surface adhesin	K09815//znuA; zinc transport system substrate-binding protein	aha:AHA_3728	ko02010//ABC transporters//Membrane transport//Environmental Information Processing	GO:0022610//biological adhesion;GO:0044699//single-organism process;GO:0006811//ion transport;GO:1902578//single-organism localization;GO:0006812//cation transport;GO:0051234//establishment of localization;GO:0051179//localization;GO:0044765//single-organism transport;GO:0006810//transport	GO:0043169//cation binding;GO:0043167//ion binding;GO:0005488//binding	-
531	GQR50_02840	--	WP_041216489.1	sulfate adenylyltransferase [Aeromonas hydrophila]	--	--	VCA1081	COG3672	Predicted periplasmic protein	--	--	--	-	-	-
532	GQR50_02845	--	KHA57856.1	TRAP ABC transporter substrate-binding protein [Aeromonas hydrophila]	--	--	--	--	--	--	--	--	-	-	-
533	GQR50_02850	--	SIQ96652.1	LapD/MoxY domain-containing protein [Aeromonas sp. RU34C]	--	--	--	--	--	--	--	--	-	-	-
534	GQR50_02855	mepM	AGM45725.1	metalloprotease opacity-associated protein A family [Aeromonas hydrophila ML09-119] [Aeromonas hydrophila]	sp|P0AFT1|MEPM_SHIFL	Murein DD-endopeptidase MepM OS=Shigella flexneri OX=623 GN=mepM PE=3 SV=1	VCA0079	COG0739	Membrane proteins related to metalloendopeptidases	K19304//mepM; murein DD-endopeptidase [EC:3.4.24.-]	ahy:AHML_19800	--	-	-	-
535	GQR50_02860	slcC	WP_011707438.1	2-hydroxyacid dehydrogenase [Aeromonas hydrophila]	sp|Q1QWN6|SLCC_CHRSD	(S)-sulfolactate dehydrogenase OS=Chromohalobacter salexigens (strain DSM 3043 / ATCC BAA-138 / NCIMB 13768) OX=290398 GN=slcC PE=1 SV=1	VC0267	COG0111	Phosphoglycerate dehydrogenase and related dehydrogenases	--	--	--	-	-	-
536	GQR50_02865	yjaG	ABK39919.1	protein of unknown function, DUF [Aeromonas hydrophila subsp. hydrophila ATCC 7966] [Aeromonas hydrophila]	sp|P32680|YJAG_ECOLI	Uncharacterized protein YjaG OS=Escherichia coli (strain K12) OX=83333 GN=yjaG PE=4 SV=1	yjaG	COG3068	Uncharacterized protein conserved in bacteria	K09891//K09891; uncharacterized protein	adh:CK627_00830	--	-	-	-
537	GQR50_02870	--	YP_858169.1	MarR family transcriptional regulator [Aeromonas hydrophila subsp. hydrophila ATCC 7966] [Aeromonas hydrophila]	--	--	VC1278	COG1846	Transcriptional regulators	--	--	--	GO:0044249//cellular biosynthetic process;GO:0008152//metabolic process;GO:0044260//cellular macromolecule metabolic process;GO:0009059//macromolecule biosynthetic process;GO:0060255//regulation of macromolecule metabolic process;GO:0065007//biological regulation;GO:0043170//macromolecule metabolic process;GO:0009987//cellular process;GO:1901576//organic substance biosynthetic process;GO:0044237/…	GO:0001071//nucleic acid binding transcription factor activity	GO:0044464//cell part;GO:0005623//cell
538	GQR50_02875	--	WP_011707435.1	MULTISPECIES: hypothetical protein [Aeromonas]	--	--	--	--	--	--	--	--	-	-	-
539	GQR50_02880	betS	YP_858167.1	BCCT family transporter [Aeromonas hydrophila subsp. hydrophila ATCC 7966] [Aeromonas hydrophila]	sp|G3XCN6|BETS_RHIML	Glycine betaine/proline betaine transporter BetS OS=Rhizobium meliloti OX=382 GN=betS PE=1 SV=1	PA5291	COG1292	Choline-glycine betaine transporter	K02168//betT; choline/glycine/proline betaine transport protein	ahy:AHML_19775	--	GO:0051234//establishment of localization;GO:0051179//localization	-	GO:0044425//membrane part;GO:0016020//membrane;GO:0031224//intrinsic component of membrane
540	GQR50_02885	mutS	WP_045525522.1	DNA mismatch repair protein MutS [Aeromonas hydrophila]	sp|A0KPG5|MUTS_AERHH	DNA mismatch repair protein MutS OS=Aeromonas hydrophila subsp. hydrophila (strain ATCC 7966 / DSM 30187 / JCM 1027 / KCTC 2358 / NCIMB 9240) OX=380703 GN=mutS PE=3 SV=1	ECs3589	COG0249	Mismatch repair ATPase (MutS family)	K03555//mutS; DNA mismatch repair protein MutS	aaj:BOQ57_19430	ko03430//Mismatch repair//Replication and repair//Genetic Information Processing	-	-	-
541	GQR50_02890	int	WP_042048916.1	integrase [Aeromonas simiae]	sp|P08320|VINT_BPP4	Integrase OS=Enterobacteria phage P4 OX=10680 GN=int PE=3 SV=2	ECs0289	COG0582	Integrase	--	--	--	-	-	-
542	GQR50_02895	--	EKT66158.1	phage transcriptional regulator AlpA [Providencia alcalifaciens Dmel2] [Providencia alcalifaciens]	--	--	--	--	--	--	--	--	-	-	-
543	GQR50_02900	--	CQH26647.1	Uncharacterised protein [Yersinia enterocolitica]	--	--	--	--	--	--	--	--	-	-	-
544	GQR50_02905	--	CKH28932.1	Uncharacterised protein [Pseudomonas aeruginosa]	--	--	--	--	--	--	--	--	-	-	-
545	GQR50_02910	--	WP_069652242.1	restriction endonuclease subunit M [Aeromonas caviae]	--	--	XF2742	COG0286	Type I restriction-modification system methyltransferase subunit	K03427//hsdM; type I restriction enzyme M protein [EC:2.1.1.72]	psc:A458_03940	--	-	-	-
546	GQR50_02915	--	WP_045532363.1	nucleotidyltransferase [Comamonadaceae bacterium A1] [Comamonadaceae bacterium]	--	--	--	--	--	--	--	--	-	-	-
547	GQR50_02920	--	ADL55202.1	DNA polymerase beta domain protein region [Gallionella capsiferriformans ES-2] [Gallionella capsiferriformans]	--	--	--	--	--	--	--	--	-	-	-
548	GQR50_02925	--	WP_011798555.1	restriction endonuclease [Polaromonas naphthalenivorans]	--	--	XF2741	COG0732	Restriction endonuclease S subunits	K01154//hsdS; type I restriction enzyme, S subunit [EC:3.1.21.3]	pna:Pnap_4778	--	-	-	-
549	GQR50_02930	--	WP_011201318.1	DNA-binding protein [[Mannheimia] succiniciproducens]	--	--	--	--	--	--	--	--	-	-	-
550	GQR50_02935	--	WP_019676051.1	death-on-curing family protein [Rheinheimera perlucida]	--	--	--	--	--	K07341//doc; death on curing protein	gag:Glaag_3865	--	-	-	-
551	GQR50_02945	--	WP_070528064.1	hypothetical protein [Jeongeupia sp. USM3]	--	--	--	--	--	--	--	--	-	-	-
552	GQR50_02950	hsdR	WP_069652237.1	DEAD/DEAH box helicase [Aeromonas caviae]	sp|Q4A127|HSDR_STAS1	Type-1 restriction enzyme R protein OS=Staphylococcus saprophyticus subsp. saprophyticus (strain ATCC 15305 / DSM 20229) OX=342451 GN=hsdR PE=3 SV=1	PM1541	COG0610	Type I site-specific restriction-modification system, R (restriction) subunit and related helicases	K01153//hsdR; type I restriction enzyme, R subunit [EC:3.1.21.3]	psz:PSTAB_3393	--	-	-	-
553	GQR50_02955	--	WP_042048487.1	hypothetical protein [Aeromonas simiae]	--	--	--	--	--	--	--	--	-	-	-
554	GQR50_02960	--	WP_042048488.1	hypothetical protein [Aeromonas simiae]	--	--	--	--	--	--	--	--	-	-	-
555	GQR50_02965	--	WP_042048489.1	hypothetical protein [Aeromonas simiae]	--	--	--	--	--	--	--	--	-	-	-
556	GQR50_02970	pncC	WP_039214056.1	damage-inducible protein CinA [Aeromonas hydrophila]	sp|P0A6G4|PNCC_ECOL6	Nicotinamide-nucleotide amidohydrolase PncC OS=Escherichia coli O6:H1 (strain CFT073 / ATCC 700928 / UPEC) OX=199310 GN=pncC PE=3 SV=1	STM2830	COG1546	Uncharacterized protein (competence- and mitomycin-induced)	K03743//pncC; nicotinamide-nucleotide amidase [EC:3.5.1.42]	ahy:AHML_19745	ko00760//Nicotinate and nicotinamide metabolism//Metabolism of cofactors and vitamins//Metabolism	-	-	-
557	GQR50_02975	recA	YP_858164.1	recombinase A [Aeromonas hydrophila subsp. hydrophila ATCC 7966] [Aeromonas hydrophila]	sp|A0KPG3|RECA_AERHH	Protein RecA OS=Aeromonas hydrophila subsp. hydrophila (strain ATCC 7966 / DSM 30187 / JCM 1027 / KCTC 2358 / NCIMB 9240) OX=380703 GN=recA PE=3 SV=1	VC0543	COG0468	RecA/RadA recombinase	K03553//recA; recombination protein RecA	aha:AHA_3716	ko03440//Homologous recombination//Replication and repair//Genetic Information Processing	GO:0044238//primary metabolic process;GO:0044260//cellular macromolecule metabolic process;GO:1901360//organic cyclic compound metabolic process;GO:0006725//cellular aromatic compound metabolic process;GO:0009987//cellular process;GO:0006139//nucleobase-containing compound metabolic process;GO:0006259//DNA metabolic process;GO:0043170//macromolecule metabolic process;GO:0006807//nitrogen compound…	GO:0003677//DNA binding;GO:0016818//hydrolase activity, acting on acid anhydrides, in phosphorus-containing anhydrides;GO:0016787//hydrolase activity;GO:0016462//pyrophosphatase activity;GO:0042623//ATPase activity, coupled;GO:0001883//purine nucleoside binding;GO:1901363//heterocyclic compound binding;GO:0032549//ribonucleoside binding;GO:0001882//nucleoside binding;GO:0097159//organic cyclic co…	GO:0044424//intracellular part;GO:0005623//cell;GO:0005622//intracellular;GO:0044464//cell part
558	GQR50_02980	recX	WP_029304798.1	RecX family transcriptional regulator [Aeromonas hydrophila]	sp|A4TQ51|RECX_YERPP	Regulatory protein RecX OS=Yersinia pestis (strain Pestoides F) OX=386656 GN=recX PE=3 SV=1	YPO3306	COG2137	Uncharacterized protein conserved in bacteria	K03565//recX; regulatory protein	ahh:RY45_19230	--	-	-	-
559	GQR50_02985	alaS	KER65699.1	alanyl-tRNA synthetase [Aeromonas hydrophila]	sp|A0KPG1|SYA_AERHH	Alanine--tRNA ligase OS=Aeromonas hydrophila subsp. hydrophila (strain ATCC 7966 / DSM 30187 / JCM 1027 / KCTC 2358 / NCIMB 9240) OX=380703 GN=alaS PE=3 SV=1	VC0545	COG0013	Alanyl-tRNA synthetase	K01872//AARS; alanyl-tRNA synthetase [EC:6.1.1.7]	ahh:RY45_19225	ko00970//Aminoacyl-tRNA biosynthesis//Translation//Genetic Information Processing	-	-	-
560	GQR50_02990	PP_4473	YP_858161.1	aspartate kinase [Aeromonas hydrophila subsp. hydrophila ATCC 7966] [Aeromonas hydrophila]	sp|Q88EI9|AK_PSEPK	Aspartate kinase OS=Pseudomonas putida (strain ATCC 47054 / DSM 6125 / NCIMB 11950 / KT2440) OX=160488 GN=PP_4473 PE=1 SV=1	PA0904	COG0527	Aspartokinases	K00928//lysC; aspartate kinase [EC:2.7.2.4]	aha:AHA_3713	ko01100//Metabolic pathways//Global and overview maps//Metabolism;ko01110//Biosynthesis of secondary metabolites//Global and overview maps//Metabolism;ko01130//Biosynthesis of antibiotics//Global and overview maps//Metabolism;ko01120//Microbial metabolism in diverse environments//Global and overview maps//Metabolism;ko01230//Biosynthesis of amino acids//Global and overview maps//Metabolism;ko0027…	GO:0044711//single-organism biosynthetic process;GO:1901566//organonitrogen compound biosynthetic process;GO:0006553//lysine metabolic process;GO:0006793//phosphorus metabolic process;GO:0009067//aspartate family amino acid biosynthetic process;GO:0071704//organic substance metabolic process;GO:0044238//primary metabolic process;GO:1901564//organonitrogen compound metabolic process;GO:0006807//ni…	GO:0036094//small molecule binding;GO:0016740//transferase activity;GO:0003824//catalytic activity;GO:0043177//organic acid binding;GO:0016772//transferase activity, transferring phosphorus-containing groups;GO:0043167//ion binding;GO:0005488//binding;GO:0043168//anion binding;GO:0031406//carboxylic acid binding;GO:0016774//phosphotransferase activity, carboxyl group as acceptor	-
561	GQR50_02995	csrA	YP_858160.1	carbon storage regulator [Aeromonas hydrophila subsp. hydrophila ATCC 7966] [Aeromonas hydrophila]	sp|A0KPF9|CSRA_AERHH	Translational regulator CsrA OS=Aeromonas hydrophila subsp. hydrophila (strain ATCC 7966 / DSM 30187 / JCM 1027 / KCTC 2358 / NCIMB 9240) OX=380703 GN=csrA PE=3 SV=1	ECs3553	COG1551	Carbon storage regulator (could also regulate swarming and quorum sensing)	K03563//csrA; carbon storage regulator	aha:AHA_3712	ko02020//Two-component system//Signal transduction//Environmental Information Processing;ko05111//Biofilm formation - Vibrio cholerae//Cellular community - prokaryotes//Cellular Processes;ko02026//Biofilm formation - Escherichia coli//Cellular community - prokaryotes//Cellular Processes;ko02025//Biofilm formation - Pseudomonas aeruginosa//Cellular community - prokaryotes//Cellular Processes	GO:0006401//RNA catabolic process;GO:0044265//cellular macromolecule catabolic process;GO:0080090//regulation of primary metabolic process;GO:0019439//aromatic compound catabolic process;GO:0046483//heterocycle metabolic process;GO:0090304//nucleic acid metabolic process;GO:0019222//regulation of metabolic process;GO:0006139//nucleobase-containing compound metabolic process;GO:0071704//organic su…	-	-
562	GQR50_03030	pbpG	WP_045525518.1	peptidase S11 [Aeromonas hydrophila]	sp|P0AFI5|PBP7_ECOLI	D-alanyl-D-alanine endopeptidase OS=Escherichia coli (strain K12) OX=83333 GN=pbpG PE=1 SV=2	RSc1609	COG1686	D-alanyl-D-alanine carboxypeptidase	K07262//pbpG; serine-type D-Ala-D-Ala endopeptidase (penicillin-binding protein 7) [EC:3.4.21.-]	aha:AHA_3705	--	GO:0008152//metabolic process;GO:0043170//macromolecule metabolic process;GO:0019538//protein metabolic process;GO:0071704//organic substance metabolic process;GO:0044238//primary metabolic process	GO:0008236//serine-type peptidase activity;GO:0008233//peptidase activity;GO:0070011//peptidase activity, acting on L-amino acid peptides;GO:0070008//serine-type exopeptidase activity;GO:0017171//serine hydrolase activity;GO:0016787//hydrolase activity;GO:0004180//carboxypeptidase activity;GO:0008238//exopeptidase activity;GO:0003824//catalytic activity;GO:0004185//serine-type carboxypeptidase ac…	-
563	GQR50_03035	yqjA	AGM45707.1	DedA family protein [Aeromonas hydrophila ML09-119] [Aeromonas hydrophila]	sp|P0AA63|YQJA_ECOLI	Inner membrane protein YqjA OS=Escherichia coli (strain K12) OX=83333 GN=yqjA PE=1 SV=1	STM3226	COG0586	Uncharacterized membrane-associated protein	--	--	--	-	-	-
564	GQR50_03040	sll0260	ABK39207.1	CBS domain protein [Aeromonas hydrophila subsp. hydrophila ATCC 7966] [Aeromonas hydrophila]	sp|P74409|Y260_SYNY3	UPF0053 protein sll0260 OS=Synechocystis sp. (strain PCC 6803 / Kazusa) OX=1111708 GN=sll0260 PE=3 SV=1	alr5216	COG1253	Hemolysins and related proteins containing CBS domains	--	--	--	GO:0044710//single-organism metabolic process;GO:0044699//single-organism process;GO:0008152//metabolic process	GO:0005488//binding;GO:0097159//organic cyclic compound binding;GO:0003824//catalytic activity;GO:1901363//heterocyclic compound binding;GO:0036094//small molecule binding;GO:0000166//nucleotide binding;GO:0016491//oxidoreductase activity;GO:1901265//nucleoside phosphate binding	-
565	GQR50_03045	valS	APJ16900.1	valine--tRNA ligase [Aeromonas aquatica]	sp|P07118|SYV_ECOLI	Valine--tRNA ligase OS=Escherichia coli (strain K12) OX=83333 GN=valS PE=1 SV=2	valS	COG0525	Valyl-tRNA synthetase	K01873//VARS; valyl-tRNA synthetase [EC:6.1.1.9]	aaj:BOQ57_19345	ko00970//Aminoacyl-tRNA biosynthesis//Translation//Genetic Information Processing	-	-	-
566	GQR50_03050	holC	WP_016352042.1	DNA polymerase III subunit chi [Aeromonas hydrophila]	sp|P43749|HOLC_HAEIN	DNA polymerase III subunit chi OS=Haemophilus influenzae (strain ATCC 51907 / DSM 11121 / KW20 / Rd) OX=71421 GN=holC PE=3 SV=1	STM4476	COG2927	DNA polymerase III, chi subunit	K02339//holC; DNA polymerase III subunit chi [EC:2.7.7.7]	ahy:AHML_19695	ko01100//Metabolic pathways//Global and overview maps//Metabolism;ko00230//Purine metabolism//Nucleotide metabolism//Metabolism;ko00240//Pyrimidine metabolism//Nucleotide metabolism//Metabolism;ko03440//Homologous recombination//Replication and repair//Genetic Information Processing;ko03430//Mismatch repair//Replication and repair//Genetic Information Processing;ko03030//DNA replication//Replicat…	GO:0090304//nucleic acid metabolic process;GO:0009987//cellular process;GO:0034641//cellular nitrogen compound metabolic process;GO:0006725//cellular aromatic compound metabolic process;GO:0046483//heterocycle metabolic process;GO:0006807//nitrogen compound metabolic process;GO:0044238//primary metabolic process;GO:0044237//cellular metabolic process;GO:0008152//metabolic process;GO:1901360//orga…	GO:0003824//catalytic activity;GO:0016740//transferase activity;GO:0016772//transferase activity, transferring phosphorus-containing groups;GO:0034061//DNA polymerase activity;GO:0016779//nucleotidyltransferase activity	-
567	GQR50_03055	pepA	YP_858154.1	leucyl aminopeptidase [Aeromonas hydrophila subsp. hydrophila ATCC 7966] [Aeromonas hydrophila]	sp|A0KPF3|AMPA_AERHH	Probable cytosol aminopeptidase OS=Aeromonas hydrophila subsp. hydrophila (strain ATCC 7966 / DSM 30187 / JCM 1027 / KCTC 2358 / NCIMB 9240) OX=380703 GN=pepA PE=3 SV=1	VC2501	COG0260	Leucyl aminopeptidase	K01255//CARP; leucyl aminopeptidase [EC:3.4.11.1]	aha:AHA_3700	ko01100//Metabolic pathways//Global and overview maps//Metabolism;ko00480//Glutathione metabolism//Metabolism of other amino acids//Metabolism	GO:0008152//metabolic process;GO:0043170//macromolecule metabolic process;GO:0044238//primary metabolic process;GO:0071704//organic substance metabolic process;GO:0019538//protein metabolic process	GO:0016787//hydrolase activity;GO:0043167//ion binding;GO:0005488//binding;GO:0008233//peptidase activity;GO:0046914//transition metal ion binding;GO:0043169//cation binding;GO:0003824//catalytic activity;GO:0046872//metal ion binding;GO:0008237//metallopeptidase activity;GO:0070011//peptidase activity, acting on L-amino acid peptides	GO:0044424//intracellular part;GO:0044464//cell part;GO:0005623//cell;GO:0005622//intracellular
568	GQR50_03060	lptF	YP_858153.1	permease [Aeromonas hydrophila subsp. hydrophila ATCC 7966] [Aeromonas hydrophila]	sp|P45333|LPTF_HAEIN	Lipopolysaccharide export system permease protein LptF OS=Haemophilus influenzae (strain ATCC 51907 / DSM 11121 / KW20 / Rd) OX=71421 GN=lptF PE=3 SV=1	VC2500	COG0795	Predicted permeases	K07091//lptF; lipopolysaccharide export system permease protein	aha:AHA_3699	ko02010//ABC transporters//Membrane transport//Environmental Information Processing	-	-	-
569	GQR50_03065	lptG	YP_858152.1	permease [Aeromonas hydrophila subsp. hydrophila ATCC 7966] [Aeromonas hydrophila]	sp|P0ADC7|LPTG_ECOL6	Lipopolysaccharide export system permease protein LptG OS=Escherichia coli O6:H1 (strain CFT073 / ATCC 700928 / UPEC) OX=199310 GN=lptG PE=3 SV=1	VC2499	COG0795	Predicted permeases	K11720//lptG; lipopolysaccharide export system permease protein	aha:AHA_3698	ko02010//ABC transporters//Membrane transport//Environmental Information Processing	-	-	-
570	GQR50_03070	--	WP_011707419.1	RDD family protein [Aeromonas hydrophila]	--	--	VC2498	COG1714	Predicted membrane protein/domain	--	--	--	-	-	-
571	GQR50_03080	amtB	AGM45656.1	ammonium transporter [Aeromonas hydrophila ML09-119] [Aeromonas hydrophila]	sp|P69680|AMTB_ECO57	Ammonia channel OS=Escherichia coli O157:H7 OX=83334 GN=amtB PE=1 SV=1	RSc0343	COG0004	Ammonia permease	K03320//amt; ammonium transporter, Amt family	ahy:AHML_19455	--	-	-	-
572	GQR50_03085	BH0687	WP_043127231.1	23S rRNA (uracil-5-)-methyltransferase RumA [Aeromonas hydrophila]	sp|Q9KF10|Y687_BACHD	Uncharacterized RNA methyltransferase BH0687 OS=Bacillus halodurans (strain ATCC BAA-125 / DSM 18197 / FERM 7344 / JCM 9153 / C-125) OX=272558 GN=BH0687 PE=3 SV=1	BH0687	COG2265	SAM-dependent methyltransferases related to tRNA (uracil-5-)-methyltransferase	K03215//rumA; 23S rRNA (uracil1939-C5)-methyltransferase [EC:2.1.1.190]	aha:AHA_3694	--	-	-	-
573	GQR50_03090	--	WP_024945855.1	prepilin-type cleavage/methylation domain-containing protein [Aeromonas hydrophila]	--	--	VC0408	COG2165	Type II secretory pathway, pseudopilin PulG	--	--	--	-	-	-
574	GQR50_03095	yjjV	WP_044800806.1	deoxyribonuclease [Aeromonas hydrophila]	sp|P39408|YJJV_ECOLI	Uncharacterized metal-dependent hydrolase YjjV OS=Escherichia coli (strain K12) OX=83333 GN=yjjV PE=1 SV=2	yjjVm	COG0084	Mg-dependent DNase	K03424//tatD; TatD DNase family protein [EC:3.1.21.-]	ahh:RY45_18905	--	-	-	-
575	GQR50_03100	HI_0519	AGM45651.1	NupC family nucleoside transporter [Aeromonas hydrophila ML09-119] [Aeromonas hydrophila]	sp|P44742|Y519_HAEIN	Uncharacterized transporter HI_0519 OS=Haemophilus influenzae (strain ATCC 51907 / DSM 11121 / KW20 / Rd) OX=71421 GN=HI_0519 PE=3 SV=1	VC2352	COG1972	Nucleoside permease	K03317//TC.CNT; concentrative nucleoside transporter, CNT family	ahy:AHML_19430	--	GO:0051179//localization;GO:0051234//establishment of localization;GO:0015931//nucleobase-containing compound transport;GO:0071702//organic substance transport;GO:1901264//carbohydrate derivative transport;GO:1902578//single-organism localization;GO:0071705//nitrogen compound transport;GO:0006810//transport;GO:0044765//single-organism transport;GO:0015858//nucleoside transport;GO:0044699//single-…	GO:0022891//substrate-specific transmembrane transporter activity;GO:1901505//carbohydrate derivative transporter activity;GO:0005215//transporter activity;GO:0005337//nucleoside transmembrane transporter activity;GO:0015932//nucleobase-containing compound transmembrane transporter activity;GO:0022892//substrate-specific transporter activity;GO:0022857//transmembrane transporter activity	-
576	GQR50_03105	--	EKB27172.1	XapX domain-containing protein [Aeromonas hydrophila SSU] [Aeromonas hydrophila]	--	--	BH3806	COG4317	Uncharacterized protein conserved in bacteria	--	--	--	-	-	-
577	GQR50_03110	deoC	YP_858145.1	deoxyribose-phosphate aldolase [Aeromonas hydrophila subsp. hydrophila ATCC 7966] [Aeromonas hydrophila]	sp|A0KPE4|DEOC_AERHH	Deoxyribose-phosphate aldolase OS=Aeromonas hydrophila subsp. hydrophila (strain ATCC 7966 / DSM 30187 / JCM 1027 / KCTC 2358 / NCIMB 9240) OX=380703 GN=deoC PE=3 SV=1	ECs5340	COG0274	Deoxyribose-phosphate aldolase	K01619//deoC; deoxyribose-phosphate aldolase [EC:4.1.2.4]	aha:AHA_3690	ko00030//Pentose phosphate pathway//Carbohydrate metabolism//Metabolism	-	-	-
578	GQR50_03115	deoA	WP_011707412.1	thymidine phosphorylase [Aeromonas hydrophila]	sp|A0KPE3|TYPH_AERHH	Thymidine phosphorylase OS=Aeromonas hydrophila subsp. hydrophila (strain ATCC 7966 / DSM 30187 / JCM 1027 / KCTC 2358 / NCIMB 9240) OX=380703 GN=deoA PE=3 SV=1	VC2349	COG0213	Thymidine phosphorylase	K00758//deoA; thymidine phosphorylase [EC:2.4.2.4]	aha:AHA_3689	ko01100//Metabolic pathways//Global and overview maps//Metabolism;ko00240//Pyrimidine metabolism//Nucleotide metabolism//Metabolism;ko00983//Drug metabolism - other enzymes//Xenobiotics biodegradation and metabolism//Metabolism	-	-	-
579	GQR50_03120	deoB	WP_017411236.1	phosphopentomutase [Aeromonas hydrophila]	sp|A0KPE2|DEOB_AERHH	Phosphopentomutase OS=Aeromonas hydrophila subsp. hydrophila (strain ATCC 7966 / DSM 30187 / JCM 1027 / KCTC 2358 / NCIMB 9240) OX=380703 GN=deoB PE=3 SV=1	YPO0439	COG1015	Phosphopentomutase	K01839//deoB; phosphopentomutase [EC:5.4.2.7]	aaj:BOQ57_19225	ko00230//Purine metabolism//Nucleotide metabolism//Metabolism;ko00030//Pentose phosphate pathway//Carbohydrate metabolism//Metabolism	GO:0044237//cellular metabolic process;GO:0044699//single-organism process;GO:0044238//primary metabolic process;GO:0006753//nucleoside phosphate metabolic process;GO:0044248//cellular catabolic process;GO:0019693//ribose phosphate metabolic process;GO:0019637//organophosphate metabolic process;GO:0019439//aromatic compound catabolic process;GO:0009056//catabolic process;GO:1901575//organic subst…	GO:0043167//ion binding;GO:0043169//cation binding;GO:0003824//catalytic activity;GO:0005488//binding;GO:0046914//transition metal ion binding;GO:0016853//isomerase activity;GO:0046872//metal ion binding;GO:0016868//intramolecular transferase activity, phosphotransferases;GO:0016866//intramolecular transferase activity	GO:0005623//cell;GO:0044424//intracellular part;GO:0044464//cell part;GO:0005622//intracellular
580	GQR50_03125	deoD	YP_858142.1	purine nucleoside phosphorylase [Aeromonas hydrophila subsp. hydrophila ATCC 7966] [Aeromonas hydrophila]	sp|C6DKM0|DEOD_PECCP	Purine nucleoside phosphorylase DeoD-type OS=Pectobacterium carotovorum subsp. carotovorum (strain PC1) OX=561230 GN=deoD PE=3 SV=1	YPO0440	COG0813	Purine-nucleoside phosphorylase	K03784//deoD; purine-nucleoside phosphorylase [EC:2.4.2.1]	aha:AHA_3687	ko01100//Metabolic pathways//Global and overview maps//Metabolism;ko01110//Biosynthesis of secondary metabolites//Global and overview maps//Metabolism;ko00230//Purine metabolism//Nucleotide metabolism//Metabolism;ko00240//Pyrimidine metabolism//Nucleotide metabolism//Metabolism;ko00760//Nicotinate and nicotinamide metabolism//Metabolism of cofactors and vitamins//Metabolism	GO:0044763//single-organism cellular process;GO:0009116//nucleoside metabolic process;GO:0046483//heterocycle metabolic process;GO:0008152//metabolic process;GO:0009987//cellular process;GO:1901657//glycosyl compound metabolic process;GO:0044237//cellular metabolic process;GO:0055086//nucleobase-containing small molecule metabolic process;GO:0044238//primary metabolic process;GO:0044710//single-o…	GO:0016763//transferase activity, transferring pentosyl groups;GO:0003824//catalytic activity;GO:0016740//transferase activity;GO:0016757//transferase activity, transferring glycosyl groups	-
581	GQR50_03130	dgcE	WP_043160362.1	sensor domain-containing diguanylate cyclase [Aeromonas hydrophila]	sp|P38097|DGCE_ECOLI	Probable diguanylate cyclase DgcE OS=Escherichia coli (strain K12) OX=83333 GN=dgcE PE=2 SV=2	all1219_3	COG2199	FOG: GGDEF domain	--	--	--	-	-	-
582	GQR50_03135	--	EZH84014.1	SerB-cotransposed membrane protein [Aeromonas hydrophila AD9] [Aeromonas hydrophila]	--	--	--	--	--	K07186//smp; membrane protein	ahr:V428_20190	--	-	-	-
583	GQR50_03140	serB	WP_043166661.1	phosphoserine phosphatase SerB [Aeromonas hydrophila]	sp|P0AGB1|SERB_ECO57	Phosphoserine phosphatase OS=Escherichia coli O157:H7 OX=83334 GN=serB PE=3 SV=1	ECs5346	COG0560	Phosphoserine phosphatase	K01079//serB; phosphoserine phosphatase [EC:3.1.3.3]	ahi:VU14_03280	ko01100//Metabolic pathways//Global and overview maps//Metabolism;ko01130//Biosynthesis of antibiotics//Global and overview maps//Metabolism;ko01120//Microbial metabolism in diverse environments//Global and overview maps//Metabolism;ko01230//Biosynthesis of amino acids//Global and overview maps//Metabolism;ko01200//Carbon metabolism//Global and overview maps//Metabolism;ko00260//Glycine, serine a…	GO:0071704//organic substance metabolic process;GO:0006082//organic acid metabolic process;GO:0019752//carboxylic acid metabolic process;GO:0044281//small molecule metabolic process;GO:0044710//single-organism metabolic process;GO:0006563//L-serine metabolic process;GO:0043436//oxoacid metabolic process;GO:0009987//cellular process;GO:0009069//serine family amino acid metabolic process;GO:0006807…	GO:0016787//hydrolase activity;GO:0003824//catalytic activity;GO:0042578//phosphoric ester hydrolase activity;GO:0016788//hydrolase activity, acting on ester bonds	-
584	GQR50_03145	--	WP_043166662.1	alpha/beta hydrolase [Aeromonas hydrophila]	--	--	--	--	--	--	--	--	-	-	-
585	GQR50_03150	--	WP_016351983.1	type IV pilus assembly TapZ [Aeromonas hydrophila]	--	--	--	--	--	--	--	--	-	-	-
586	GQR50_03155	radA	WP_024945847.1	DNA repair protein RadA [Aeromonas hydrophila]	sp|P24517|RADA_SALTY	DNA repair protein RadA OS=Salmonella typhimurium (strain LT2 / SGSC1412 / ATCC 700720) OX=99287 GN=radA PE=3 SV=3	VC2343	COG1066	Predicted ATP-dependent serine protease	K04485//radA; DNA repair protein RadA/Sms	aha:AHA_3681	--	GO:0051716//cellular response to stimulus;GO:1901360//organic cyclic compound metabolic process;GO:0043170//macromolecule metabolic process;GO:0006725//cellular aromatic compound metabolic process;GO:0044260//cellular macromolecule metabolic process;GO:0034641//cellular nitrogen compound metabolic process;GO:0033554//cellular response to stress;GO:0044238//primary metabolic process;GO:0006259//DN…	GO:0043167//ion binding;GO:0097159//organic cyclic compound binding;GO:0003677//DNA binding;GO:0017111//nucleoside-triphosphatase activity;GO:0005488//binding;GO:0016787//hydrolase activity;GO:1901363//heterocyclic compound binding;GO:0016818//hydrolase activity, acting on acid anhydrides, in phosphorus-containing anhydrides;GO:0097367//carbohydrate derivative binding;GO:0001882//nucleoside bindi…	-
587	GQR50_03160	PA4608	YP_858136.1	type IV pilus assembly protein PilZ [Aeromonas hydrophila subsp. hydrophila ATCC 7966] [Aeromonas hydrophila]	sp|Q9HVI1|CDGBP_PSEAE	Cyclic diguanosine monophosphate-binding protein PA4608 OS=Pseudomonas aeruginosa (strain ATCC 15692 / DSM 22644 / CIP 104116 / JCM 14847 / LMG 12228 / 1C / PRS 101 / PAO1) OX=208964 GN=PA4608 PE=1 SV=1	--	--	--	--	--	--	-	GO:1901363//heterocyclic compound binding;GO:0030551//cyclic nucleotide binding;GO:0036094//small molecule binding;GO:0000166//nucleotide binding;GO:1901265//nucleoside phosphate binding;GO:0097159//organic cyclic compound binding;GO:0005488//binding	-
588	GQR50_03165	rsd	YP_858135.1	anti-RNA polymerase sigma 70 factor [Aeromonas hydrophila subsp. hydrophila ATCC 7966] [Aeromonas hydrophila]	sp|A1JII9|RSD_YERE8	Regulator of sigma D OS=Yersinia enterocolitica serotype O:8 / biotype 1B (strain NCTC 13174 / 8081) OX=393305 GN=rsd PE=3 SV=1	VC0330	COG3160	Regulator of sigma D	K07740//rsd; regulator of sigma D	aha:AHA_3679	--	GO:0065007//biological regulation;GO:0010468//regulation of gene expression;GO:0060255//regulation of macromolecule metabolic process;GO:0050789//regulation of biological process;GO:0019222//regulation of metabolic process	-	-
589	GQR50_03170	--	GAJ48888.1	hypothetical protein ASA01S_033_00220 [Aeromonas salmonicida subsp. masoucida NBRC 13784] [Aeromonas salmonicida]	--	--	--	--	--	--	--	--	-	-	-
590	GQR50_03175	hupA	EHI50504.1	DNA-binding protein HU alpha [Aeromonas salmonicida subsp. salmonicida 01-B526] [Aeromonas salmonicida]	sp|Q9LA96|DBHA_AERHY	DNA-binding protein HU-alpha OS=Aeromonas hydrophila OX=644 GN=hupA PE=3 SV=2	ECs4923	COG0776	Bacterial nucleoid DNA-binding protein	K05787//hupA; DNA-binding protein HU-alpha	aha:AHA_3678	--	-	-	-
591	GQR50_03180	--	WP_011707401.1	hypothetical protein [Aeromonas hydrophila]	--	--	--	--	--	--	--	--	-	-	-
592	GQR50_03185	--	EZH84005.1	membrane protein [Aeromonas hydrophila AD9] [Aeromonas hydrophila]	--	--	--	--	--	--	--	--	-	-	-
593	GQR50_03190	dusA	WP_049045830.1	tRNA dihydrouridine(20/20a) synthase DusA [Aeromonas hydrophila]	sp|Q87L85|DUSA_VIBPA	tRNA-dihydrouridine(20/20a) synthase OS=Vibrio parahaemolyticus serotype O3:K6 (strain RIMD 2210633) OX=223926 GN=dusA PE=3 SV=1	VC0379	COG0042	tRNA-dihydrouridine synthase	K05539//dusA; tRNA-dihydrouridine synthase A [EC:1.-.-.-]	aha:AHA_3675	--	-	-	-
594	GQR50_03195	zur	YP_858130.1	zinc uptake regulation protein [Aeromonas hydrophila subsp. hydrophila ATCC 7966] [Aeromonas hydrophila]	sp|P0AC51|ZUR_ECOLI	Zinc uptake regulation protein OS=Escherichia coli (strain K12) OX=83333 GN=zur PE=1 SV=1	YPO0315	COG0735	Fe2+/Zn2+ uptake regulation proteins	K09823//zur; Fur family transcriptional regulator, zinc uptake regulator	aha:AHA_3674	ko02024//Quorum sensing//Cellular community - prokaryotes//Cellular Processes	GO:0060255//regulation of macromolecule metabolic process;GO:0065007//biological regulation;GO:0010468//regulation of gene expression;GO:0019222//regulation of metabolic process;GO:0050789//regulation of biological process	GO:0001071//nucleic acid binding transcription factor activity	-
595	GQR50_03200	--	AGM45632.1	CheC-like protein [Aeromonas hydrophila ML09-119] [Aeromonas hydrophila]	--	--	VC0377	COG1406	Predicted inhibitor of MCP methylation, homolog of CheC	K03409//cheX; chemotaxis protein CheX	ahy:AHML_19335	ko02030//Bacterial chemotaxis//Cell motility//Cellular Processes	-	-	-
596	GQR50_03205	--	WP_073351737.1	hypothetical protein [Aeromonas aquatica]	--	--	--	--	--	--	--	--	-	-	-
597	GQR50_03210	braB	WP_075384505.1	branched-chain amino acid transport system II carrier protein [Aeromonas hydrophila]	sp|P19072|BRAB_PSEAE	Branched-chain amino acid transport system 2 carrier protein OS=Pseudomonas aeruginosa (strain ATCC 15692 / DSM 22644 / CIP 104116 / JCM 14847 / LMG 12228 / 1C / PRS 101 / PAO1) OX=208964 GN=braB PE=3 SV=1	VC0662	COG1114	Branched-chain amino acid permeases	K03311//TC.LIVCS; branched-chain amino acid:cation transporter, LIVCS family	aaj:BOQ57_19145	--	-	-	-
598	GQR50_03215	braB	WP_011707394.1	branched-chain amino acid transporter [Aeromonas hydrophila]	sp|P19072|BRAB_PSEAE	Branched-chain amino acid transport system 2 carrier protein OS=Pseudomonas aeruginosa (strain ATCC 15692 / DSM 22644 / CIP 104116 / JCM 14847 / LMG 12228 / 1C / PRS 101 / PAO1) OX=208964 GN=braB PE=3 SV=1	VC0662	COG1114	Branched-chain amino acid permeases	K03311//TC.LIVCS; branched-chain amino acid:cation transporter, LIVCS family	aha:AHA_3670	--	-	-	-
599	GQR50_03220	AHA_3669	WP_029304815.1	tRNA (adenosine(37)-N6)-methyltransferase TrmM [Aeromonas hydrophila]	sp|A0KPC4|TRMN6_AERHH	tRNA1(Val) (adenine(37)-N6)-methyltransferase OS=Aeromonas hydrophila subsp. hydrophila (strain ATCC 7966 / DSM 30187 / JCM 1027 / KCTC 2358 / NCIMB 9240) OX=380703 GN=AHA_3669 PE=3 SV=1	ECs3441	COG4123	Predicted O-methyltransferase	K15460//yfiC; tRNA1Val (adenine37-N6)-methyltransferase [EC:2.1.1.223]	ahi:VU14_03350	--	-	-	-
600	GQR50_03225	srmB	AGM45627.1	ATP-dependent RNA helicase SrmB [Aeromonas hydrophila ML09-119] [Aeromonas hydrophila]	sp|P21507|SRMB_ECOLI	ATP-dependent RNA helicase SrmB OS=Escherichia coli (strain K12) OX=83333 GN=srmB PE=1 SV=1	VC0660	COG0513	Superfamily II DNA and RNA helicases	K05590//srmB; ATP-dependent RNA helicase SrmB [EC:3.6.4.13]	ahy:AHML_19310	--	-	-	-
601	GQR50_03230	AHA_3667	WP_049045842.1	peroxide stress protein YaaA [Aeromonas hydrophila]	sp|A0KPC2|Y3667_AERHH	UPF0246 protein AHA_3667 OS=Aeromonas hydrophila subsp. hydrophila (strain ATCC 7966 / DSM 30187 / JCM 1027 / KCTC 2358 / NCIMB 9240) OX=380703 GN=AHA_3667 PE=3 SV=1	yaaA	COG3022	Uncharacterized protein conserved in bacteria	K09861//K09861; uncharacterized protein	aaj:BOQ57_19125	--	-	-	-
602	GQR50_03235	pilT	WP_065475661.1	type IV pili twitching motility protein PilT [Aeromonas hydrophila]	sp|P24559|PILT_PSEAE	Twitching mobility protein OS=Pseudomonas aeruginosa (strain ATCC 15692 / DSM 22644 / CIP 104116 / JCM 14847 / LMG 12228 / 1C / PRS 101 / PAO1) OX=208964 GN=pilT PE=1 SV=1	VC0463	COG5008	Tfp pilus assembly protein, ATPase PilU	K02670//pilU; twitching motility protein PilU	ahh:RY45_18775	--	-	-	-
603	GQR50_03240	pilT	WP_060390701.1	type IV pili twitching motility protein PilT [Aeromonas hydrophila]	sp|P24559|PILT_PSEAE	Twitching mobility protein OS=Pseudomonas aeruginosa (strain ATCC 15692 / DSM 22644 / CIP 104116 / JCM 14847 / LMG 12228 / 1C / PRS 101 / PAO1) OX=208964 GN=pilT PE=1 SV=1	VC0462	COG2805	Tfp pilus assembly protein, pilus retraction ATPase PilT	K02669//pilT; twitching motility protein PilT	aha:AHA_3665	--	GO:0051179//localization;GO:0051234//establishment of localization	-	-
604	GQR50_03245	yggS	WP_029302187.1	YggS family pyridoxal phosphate enzyme [Aeromonas hydrophila]	sp|P52055|PLPHP_VIBAL	Pyridoxal phosphate homeostasis protein OS=Vibrio alginolyticus OX=663 PE=3 SV=1	ECs3826	COG0325	Predicted enzyme with a TIM-barrel fold	K06997//yggS; PLP dependent protein	aaj:BOQ57_19110	--	-	-	-
605	GQR50_03250	proC	WP_041216516.1	pyrroline-5-carboxylate reductase [Aeromonas hydrophila]	sp|P52053|P5CR_VIBAL	Pyrroline-5-carboxylate reductase OS=Vibrio alginolyticus OX=663 GN=proC PE=3 SV=2	VC0460	COG0345	Pyrroline-5-carboxylate reductase	K00286//proC; pyrroline-5-carboxylate reductase [EC:1.5.1.2]	ahi:VU14_03380	ko01100//Metabolic pathways//Global and overview maps//Metabolism;ko01110//Biosynthesis of secondary metabolites//Global and overview maps//Metabolism;ko01130//Biosynthesis of antibiotics//Global and overview maps//Metabolism;ko01230//Biosynthesis of amino acids//Global and overview maps//Metabolism;ko00330//Arginine and proline metabolism//Amino acid metabolism//Metabolism	-	-	-
606	GQR50_03255	--	AGM45621.1	integral membrane protein [Aeromonas hydrophila ML09-119] [Aeromonas hydrophila]	sp|P52059|YPI3_VIBAL	Uncharacterized protein in proC 3'region OS=Vibrio alginolyticus OX=663 PE=3 SV=1	VC0459	COG0762	Predicted integral membrane protein	K02221//yggT; YggT family protein	ahy:AHML_19280	--	-	-	-
607	GQR50_03260	AHA_3661	ANR98695.1	YggU family protein [Aeromonas hydrophila]	sp|A0KPB6|Y3661_AERHH	UPF0235 protein AHA_3661 OS=Aeromonas hydrophila subsp. hydrophila (strain ATCC 7966 / DSM 30187 / JCM 1027 / KCTC 2358 / NCIMB 9240) OX=380703 GN=AHA_3661 PE=3 SV=1	VC0458	COG1872	Uncharacterized conserved protein	K09131//K09131; uncharacterized protein	aaj:BOQ57_19095	--	-	-	-
608	GQR50_03265	--	WP_049045851.1	DUF4426 domain-containing protein [Aeromonas hydrophila]	--	--	--	--	--	--	--	--	-	-	-
609	GQR50_03270	--	WP_011707383.1	hypothetical protein [Aeromonas hydrophila]	--	--	--	--	--	--	--	--	-	-	-
610	GQR50_03275	mppA	WP_016351967.1	peptide ABC transporter substrate-binding protein [Aeromonas hydrophila]	sp|P77348|MPPA_ECOLI	Periplasmic murein peptide-binding protein OS=Escherichia coli (strain K12) OX=83333 GN=mppA PE=1 SV=2	YPO2339	COG4166	ABC-type oligopeptide transport system, periplasmic component	K15580//oppA; oligopeptide transport system substrate-binding protein	ahy:AHML_19260	ko02010//ABC transporters//Membrane transport//Environmental Information Processing;ko02024//Quorum sensing//Cellular community - prokaryotes//Cellular Processes	-	-	-
611	GQR50_03280	--	KHA56328.1	chromosome partitioning protein ParB [Aeromonas hydrophila]	--	--	PA4384	COG4318	Uncharacterized protein conserved in bacteria	--	--	--	-	-	-
612	GQR50_03285	cat	WP_029304822.1	antibiotic acetyltransferase [Aeromonas hydrophila]	sp|P26841|CAT4_PSEAE	Chloramphenicol acetyltransferase OS=Pseudomonas aeruginosa (strain ATCC 15692 / DSM 22644 / CIP 104116 / JCM 14847 / LMG 12228 / 1C / PRS 101 / PAO1) OX=208964 GN=cat PE=1 SV=3	VCA0253	COG0110	Acetyltransferase (isoleucine patch superfamily)	K00638//catB; chloramphenicol O-acetyltransferase type B [EC:2.3.1.28]	aha:AHA_3656	--	-	-	-
613	GQR50_03290	VP2110	WP_011707379.1	MULTISPECIES: hypothetical protein [Aeromonas]	sp|P46234|Y2110_VIBPA	Uncharacterized protein VP2110 OS=Vibrio parahaemolyticus serotype O3:K6 (strain RIMD 2210633) OX=223926 GN=VP2110 PE=4 SV=2	--	--	--	--	--	--	-	-	-
614	GQR50_03295	Swol_1936	WP_077095136.1	enoyl-CoA hydratase [Aeromonas hydrophila]	sp|Q0AVM1|CRCH_SYNWW	Crotonyl-CoA hydratase OS=Syntrophomonas wolfei subsp. wolfei (strain DSM 2245B / Goettingen) OX=335541 GN=Swol_1936 PE=1 SV=1	RSc0476	COG1024	Enoyl-CoA hydratase/carnithine racemase	--	--	--	-	-	-
615	GQR50_03300	--	YP_858109.1	transporter [Aeromonas hydrophila subsp. hydrophila ATCC 7966] [Aeromonas hydrophila]	--	--	VCA0037	COG2847	Uncharacterized protein conserved in bacteria	K09796//pccA; periplasmic copper chaperone A	aha:AHA_3653	--	-	-	-
616	GQR50_03305	--	SIQ94794.1	outer membrane protein [Aeromonas sp. RU34C]	--	--	--	--	--	--	--	--	-	-	-
617	GQR50_03310	CT0609	YP_858107.1	short chain dehydrogenase/reductase family oxidoreductase [Aeromonas hydrophila subsp. hydrophila ATCC 7966] [Aeromonas hydrophila]	sp|Q8KES3|SPRE_CHLTE	Sepiapterin reductase OS=Chlorobaculum tepidum (strain ATCC 49652 / DSM 12025 / NBRC 103806 / TLS) OX=194439 GN=CT0609 PE=1 SV=1	MA2686	COG1028	Dehydrogenases with different specificities (related to short-chain alcohol dehydrogenases)	--	--	--	GO:0044710//single-organism metabolic process;GO:0044699//single-organism process;GO:0008152//metabolic process	GO:0003824//catalytic activity	-
618	GQR50_03315	proS	SIQ94750.1	prolyl-tRNA synthetase [Aeromonas sp. RU34C]	sp|A0KPA5|SYP_AERHH	Proline--tRNA ligase OS=Aeromonas hydrophila subsp. hydrophila (strain ATCC 7966 / DSM 30187 / JCM 1027 / KCTC 2358 / NCIMB 9240) OX=380703 GN=proS PE=3 SV=1	proS	COG0442	Prolyl-tRNA synthetase	K01881//PARS; prolyl-tRNA synthetase [EC:6.1.1.15]	aha:AHA_3650	ko00970//Aminoacyl-tRNA biosynthesis//Translation//Genetic Information Processing	-	-	-
619	GQR50_03320	mcpU	WP_024945828.1	methyl-accepting chemotaxis protein [Aeromonas hydrophila]	sp|Q88NI1|MCPU_PSEPK	Methyl-accepting chemotaxis protein McpU OS=Pseudomonas putida (strain ATCC 47054 / DSM 6125 / NCIMB 11950 / KT2440) OX=160488 GN=mcpU PE=1 SV=1	VC0216	COG0840	Methyl-accepting chemotaxis protein	--	--	--	-	-	-
620	GQR50_03325	ruvA	WP_016351960.1	Holliday junction branch migration protein RuvA [Aeromonas hydrophila]	sp|A0KPA3|RUVA_AERHH	Holliday junction ATP-dependent DNA helicase RuvA OS=Aeromonas hydrophila subsp. hydrophila (strain ATCC 7966 / DSM 30187 / JCM 1027 / KCTC 2358 / NCIMB 9240) OX=380703 GN=ruvA PE=3 SV=1	VC1846	COG0632	Holliday junction resolvasome, DNA-binding subunit	K03550//ruvA; holliday junction DNA helicase RuvA [EC:3.6.4.12]	ahy:AHML_19210	ko03440//Homologous recombination//Replication and repair//Genetic Information Processing	GO:0051276//chromosome organization;GO:0044237//cellular metabolic process;GO:0006139//nucleobase-containing compound metabolic process;GO:0071840//cellular component organization or biogenesis;GO:0006950//response to stress;GO:0006807//nitrogen compound metabolic process;GO:0006725//cellular aromatic compound metabolic process;GO:0009987//cellular process;GO:0016043//cellular component organizat…	GO:0016817//hydrolase activity, acting on acid anhydrides;GO:0016818//hydrolase activity, acting on acid anhydrides, in phosphorus-containing anhydrides;GO:0016462//pyrophosphatase activity;GO:0005488//binding;GO:0003824//catalytic activity;GO:0036094//small molecule binding;GO:0032549//ribonucleoside binding;GO:0097367//carbohydrate derivative binding;GO:0004386//helicase activity;GO:0003678//DN…	GO:0043234//protein complex;GO:0044464//cell part;GO:0044424//intracellular part;GO:0032991//macromolecular complex;GO:0033202//DNA helicase complex;GO:0005623//cell;GO:1902494//catalytic complex;GO:0005622//intracellular
621	GQR50_03330	ruvB	YP_858103.1	Holliday junction DNA helicase RuvB [Aeromonas hydrophila subsp. hydrophila ATCC 7966] [Aeromonas hydrophila]	sp|A0KPA2|RUVB_AERHH	Holliday junction ATP-dependent DNA helicase RuvB OS=Aeromonas hydrophila subsp. hydrophila (strain ATCC 7966 / DSM 30187 / JCM 1027 / KCTC 2358 / NCIMB 9240) OX=380703 GN=ruvB PE=3 SV=1	YPO2058	COG2255	Holliday junction resolvasome, helicase subunit	K03551//ruvB; holliday junction DNA helicase RuvB [EC:3.6.4.12]	aha:AHA_3647	ko03440//Homologous recombination//Replication and repair//Genetic Information Processing	GO:0006950//response to stress;GO:0032392//DNA geometric change;GO:0016043//cellular component organization;GO:0033554//cellular response to stress;GO:0006807//nitrogen compound metabolic process;GO:0044237//cellular metabolic process;GO:0006139//nucleobase-containing compound metabolic process;GO:0051716//cellular response to stimulus;GO:0006725//cellular aromatic compound metabolic process;GO:0…	GO:0003678//DNA helicase activity;GO:0001883//purine nucleoside binding;GO:0016817//hydrolase activity, acting on acid anhydrides;GO:0097159//organic cyclic compound binding;GO:0036094//small molecule binding;GO:0005488//binding;GO:0097367//carbohydrate derivative binding;GO:0016462//pyrophosphatase activity;GO:0001882//nucleoside binding;GO:1901363//heterocyclic compound binding;GO:0032549//ribo…	-
622	GQR50_03335	cydA	YP_858102.1	cytochrome d ubiquinol oxidase, subunit I [Aeromonas hydrophila subsp. hydrophila ATCC 7966] [Aeromonas hydrophila]	sp|P0ABJ9|CYDA_ECOLI	Cytochrome bd-I ubiquinol oxidase subunit 1 OS=Escherichia coli (strain K12) OX=83333 GN=cydA PE=1 SV=1	VC1844	COG1271	Cytochrome bd-type quinol oxidase, subunit 1	K00425//cydA; cytochrome bd ubiquinol oxidase subunit I [EC:1.10.3.14]	aha:AHA_3646	ko01100//Metabolic pathways//Global and overview maps//Metabolism;ko02020//Two-component system//Signal transduction//Environmental Information Processing;ko00190//Oxidative phosphorylation//Energy metabolism//Metabolism	GO:0044699//single-organism process;GO:0008152//metabolic process;GO:0044710//single-organism metabolic process	GO:0003824//catalytic activity	-
623	GQR50_03340	cydB	WP_011707369.1	cytochrome d ubiquinol oxidase subunit II [Aeromonas hydrophila]	sp|P0ABK2|CYDB_ECOLI	Cytochrome bd-I ubiquinol oxidase subunit 2 OS=Escherichia coli (strain K12) OX=83333 GN=cydB PE=1 SV=1	VC1843	COG1294	Cytochrome bd-type quinol oxidase, subunit 2	K00426//cydB; cytochrome bd ubiquinol oxidase subunit II [EC:1.10.3.14]	aha:AHA_3645	ko01100//Metabolic pathways//Global and overview maps//Metabolism;ko02020//Two-component system//Signal transduction//Environmental Information Processing;ko00190//Oxidative phosphorylation//Energy metabolism//Metabolism	-	-	-
624	GQR50_03345	cydX	YP_858100.1	cyd operon protein YbgT [Aeromonas hydrophila subsp. hydrophila ATCC 7966] [Aeromonas hydrophila]	sp|P56100|CYDX_ECOLI	Cytochrome bd-I ubiquinol oxidase subunit X OS=Escherichia coli (strain K12) OX=83333 GN=cydX PE=1 SV=1	VC1842	COG4890	Predicted outer membrane lipoprotein	K00424//cydX; cytochrome bd-I ubiquinol oxidase subunit X [EC:1.10.3.14]	aha:AHA_3644	ko02020//Two-component system//Signal transduction//Environmental Information Processing;ko00190//Oxidative phosphorylation//Energy metabolism//Metabolism	-	-	-
625	GQR50_03350	ybgE	YP_858099.1	protein YbgE [Aeromonas hydrophila subsp. hydrophila ATCC 7966] [Aeromonas hydrophila]	sp|P0AAV0|YBGE_ECOLI	Uncharacterized protein YbgE OS=Escherichia coli (strain K12) OX=83333 GN=ybgE PE=4 SV=1	ECs0770	COG3790	Predicted membrane protein	--	--	--	-	-	-
626	GQR50_03355	ybgC	YP_858098.1	acyl-CoA thioester hydrolase [Aeromonas hydrophila subsp. hydrophila ATCC 7966] [Aeromonas hydrophila]	sp|P44679|YBGC_HAEIN	Acyl-CoA thioesterase YbgC OS=Haemophilus influenzae (strain ATCC 51907 / DSM 11121 / KW20 / Rd) OX=71421 GN=ybgC PE=1 SV=1	PM0971	COG0824	Predicted thioesterase	K07107//ybgC; acyl-CoA thioester hydrolase [EC:3.1.2.-]	aha:AHA_3642	--	-	GO:0016788//hydrolase activity, acting on ester bonds;GO:0003824//catalytic activity;GO:0016787//hydrolase activity	-
627	GQR50_03360	tolQ	YP_858097.1	protein TolQ [Aeromonas hydrophila subsp. hydrophila ATCC 7966] [Aeromonas hydrophila]	sp|P0ABU9|TOLQ_ECOLI	Tol-Pal system protein TolQ OS=Escherichia coli (strain K12) OX=83333 GN=tolQ PE=1 SV=1	VC1839	COG0811	Biopolymer transport proteins	K03562//tolQ; biopolymer transport protein TolQ	aha:AHA_3641	--	GO:0033036//macromolecule localization;GO:0051179//localization;GO:0008104//protein localization	GO:0005215//transporter activity;GO:0022892//substrate-specific transporter activity	GO:0016020//membrane;GO:0031224//intrinsic component of membrane;GO:0044425//membrane part
628	GQR50_03365	tolR	YP_858096.1	protein TolR [Aeromonas hydrophila subsp. hydrophila ATCC 7966] [Aeromonas hydrophila]	sp|P50599|TOLR_PSEAE	Tol-Pal system protein TolR OS=Pseudomonas aeruginosa (strain ATCC 15692 / DSM 22644 / CIP 104116 / JCM 14847 / LMG 12228 / 1C / PRS 101 / PAO1) OX=208964 GN=tolR PE=3 SV=1	PA0970	COG0848	Biopolymer transport protein	K03560//tolR; biopolymer transport protein TolR	aha:AHA_3640	--	GO:0051179//localization;GO:0008104//protein localization;GO:0033036//macromolecule localization;GO:0051234//establishment of localization	-	GO:0031224//intrinsic component of membrane;GO:0016020//membrane;GO:0044425//membrane part
629	GQR50_03370	--	WP_065475696.1	protein TolA [Aeromonas hydrophila]	--	--	--	--	--	K03646//tolA; colicin import membrane protein	aha:AHA_3639	--	GO:0051179//localization;GO:0051234//establishment of localization	-	-
630	GQR50_03375	tolB	YP_858094.1	translocation protein TolB [Aeromonas hydrophila subsp. hydrophila ATCC 7966] [Aeromonas hydrophila]	sp|A0KP93|TOLB_AERHH	Tol-Pal system protein TolB OS=Aeromonas hydrophila subsp. hydrophila (strain ATCC 7966 / DSM 30187 / JCM 1027 / KCTC 2358 / NCIMB 9240) OX=380703 GN=tolB PE=3 SV=1	VC1836	COG0823	Periplasmic component of the Tol biopolymer transport system	K03641//tolB; TolB protein	aha:AHA_3638	--	GO:0051179//localization;GO:0006810//transport;GO:0051234//establishment of localization;GO:0033036//macromolecule localization;GO:0008104//protein localization;GO:0045184//establishment of protein localization;GO:0071702//organic substance transport;GO:0015031//protein transport	-	GO:0005623//cell;GO:0044464//cell part
631	GQR50_03380	pal	YP_858093.1	peptidoglycan-associated lipoprotein [Aeromonas hydrophila subsp. hydrophila ATCC 7966] [Aeromonas hydrophila]	sp|P0A913|PAL_ECO57	Peptidoglycan-associated lipoprotein OS=Escherichia coli O157:H7 OX=83334 GN=pal PE=3 SV=1	ECs0776	COG2885	Outer membrane protein and related peptidoglycan-associated (lipo)proteins	K03640//pal; peptidoglycan-associated lipoprotein	aha:AHA_3637	--	-	-	GO:0031224//intrinsic component of membrane;GO:0019867//outer membrane;GO:0044425//membrane part;GO:0016020//membrane
632	GQR50_03385	cpoB	ONG02439.1	tol-pal system protein YbgF [Aeromonas hydrophila]	sp|P45955|CPOB_ECOLI	Cell division coordinator CpoB OS=Escherichia coli (strain K12) OX=83333 GN=cpoB PE=1 SV=2	VC1834	COG1729	Uncharacterized protein conserved in bacteria	--	--	--	-	-	-
633	GQR50_03460	mcpU	WP_029302197.1	methyl-accepting chemotaxis protein [Aeromonas hydrophila]	sp|Q88NI1|MCPU_PSEPK	Methyl-accepting chemotaxis protein McpU OS=Pseudomonas putida (strain ATCC 47054 / DSM 6125 / NCIMB 11950 / KT2440) OX=160488 GN=mcpU PE=1 SV=1	PA1608	COG0840	Methyl-accepting chemotaxis protein	K03406//mcp; methyl-accepting chemotaxis protein	ahh:RY45_18590	ko02020//Two-component system//Signal transduction//Environmental Information Processing;ko02030//Bacterial chemotaxis//Cell motility//Cellular Processes	-	-	-
634	GQR50_03465	nadA	WP_029304826.1	quinolinate synthetase [Aeromonas hydrophila]	sp|Q6LP50|NADA_PHOPR	Quinolinate synthase A OS=Photobacterium profundum (strain SS9) OX=298386 GN=nadA PE=3 SV=1	VC1833	COG0379	Quinolinate synthase	K03517//nadA; quinolinate synthase [EC:2.5.1.72]	ahi:VU14_03595	ko01100//Metabolic pathways//Global and overview maps//Metabolism;ko00760//Nicotinate and nicotinamide metabolism//Metabolism of cofactors and vitamins//Metabolism	-	-	-
635	GQR50_03470	YMR099C	WP_045525443.1	D-hexose-6-phosphate mutarotase [Aeromonas hydrophila]	sp|Q03161|YMY9_YEAST	Glucose-6-phosphate 1-epimerase OS=Saccharomyces cerevisiae (strain ATCC 204508 / S288c) OX=559292 GN=YMR099C PE=1 SV=1	VC2001	COG0676	Uncharacterized enzymes related to aldose 1-epimerase	K01792//E5.1.3.15; glucose-6-phosphate 1-epimerase [EC:5.1.3.15]	ahh:RY45_18580	ko01100//Metabolic pathways//Global and overview maps//Metabolism;ko01110//Biosynthesis of secondary metabolites//Global and overview maps//Metabolism;ko01130//Biosynthesis of antibiotics//Global and overview maps//Metabolism;ko01120//Microbial metabolism in diverse environments//Global and overview maps//Metabolism;ko00010//Glycolysis / Gluconeogenesis//Carbohydrate metabolism//Metabolism	-	-	-
636	GQR50_03475	gapA	YP_858088.1	glyceraldehyde-3-phosphate dehydrogenase [Aeromonas hydrophila subsp. hydrophila ATCC 7966] [Aeromonas hydrophila]	sp|I2BA89|G3P_SHIBC	Glyceraldehyde-3-phosphate dehydrogenase OS=Shimwellia blattae (strain ATCC 29907 / DSM 4481 / JCM 1650 / NBRC 105725 / CDC 9005-74) OX=630626 GN=gapA PE=3 SV=1	VC2000	COG0057	Glyceraldehyde-3-phosphate dehydrogenase/erythrose-4-phosphate dehydrogenase	K00134//GAPDH; glyceraldehyde 3-phosphate dehydrogenase [EC:1.2.1.12]	aha:AHA_3618	ko01100//Metabolic pathways//Global and overview maps//Metabolism;ko01110//Biosynthesis of secondary metabolites//Global and overview maps//Metabolism;ko01130//Biosynthesis of antibiotics//Global and overview maps//Metabolism;ko01120//Microbial metabolism in diverse environments//Global and overview maps//Metabolism;ko01230//Biosynthesis of amino acids//Global and overview maps//Metabolism;ko0120…	GO:0044710//single-organism metabolic process;GO:0008152//metabolic process;GO:0044699//single-organism process	GO:1901363//heterocyclic compound binding;GO:0016491//oxidoreductase activity;GO:0000166//nucleotide binding;GO:0036094//small molecule binding;GO:0097159//organic cyclic compound binding;GO:0005488//binding;GO:0003824//catalytic activity;GO:0016903//oxidoreductase activity, acting on the aldehyde or oxo group of donors;GO:1901265//nucleoside phosphate binding	-
637	GQR50_03480	malQ	WP_076361799.1	MULTISPECIES: 4-alpha-glucanotransferase [Aeromonas]	sp|P15977|MALQ_ECOLI	4-alpha-glucanotransferase OS=Escherichia coli (strain K12) OX=83333 GN=malQ PE=1 SV=2	VCA0014	COG1640	4-alpha-glucanotransferase	K00705//malQ; 4-alpha-glucanotransferase [EC:2.4.1.25]	aha:AHA_3617	ko01100//Metabolic pathways//Global and overview maps//Metabolism;ko01110//Biosynthesis of secondary metabolites//Global and overview maps//Metabolism;ko00500//Starch and sucrose metabolism//Carbohydrate metabolism//Metabolism	-	-	-
638	GQR50_03485	glgB	WP_044800775.1	glycogen-branching enzyme [Aeromonas hydrophila]	sp|Q15VD0|GLGB_PSEA6	1,4-alpha-glucan branching enzyme GlgB OS=Pseudoalteromonas atlantica (strain T6c / ATCC BAA-1087) OX=342610 GN=glgB PE=3 SV=1	VCA0016	COG0296	1,4-alpha-glucan branching enzyme	K00700//GBE1; 1,4-alpha-glucan branching enzyme [EC:2.4.1.18]	ahh:RY45_18565	ko01100//Metabolic pathways//Global and overview maps//Metabolism;ko01110//Biosynthesis of secondary metabolites//Global and overview maps//Metabolism;ko00500//Starch and sucrose metabolism//Carbohydrate metabolism//Metabolism	-	-	-
639	GQR50_03490	glgX	WP_077097398.1	glycogen debranching enzyme GlgX [Aeromonas hydrophila]	sp|P9WQ25|GLGX_MYCTU	Glycogen operon protein GlgX homolog OS=Mycobacterium tuberculosis (strain ATCC 25618 / H37Rv) OX=83332 GN=glgX PE=1 SV=1	Cgl2054	COG1523	Type II secretory pathway, pullulanase PulA and related glycosidases	K01214//ISA; isoamylase [EC:3.2.1.68]	aaj:BOQ57_18865	ko01100//Metabolic pathways//Global and overview maps//Metabolism;ko01110//Biosynthesis of secondary metabolites//Global and overview maps//Metabolism;ko00500//Starch and sucrose metabolism//Carbohydrate metabolism//Metabolism	-	-	-
640	GQR50_03495	msrB	EZH83812.1	methionine sulfoxide reductase B [Aeromonas hydrophila AD9] [Aeromonas hydrophila]	sp|Q8D849|MSRB_VIBVU	Peptide methionine sulfoxide reductase MsrB OS=Vibrio vulnificus (strain CMCP6) OX=216895 GN=msrB PE=3 SV=2	STM1291	COG0229	Conserved domain frequently associated with peptide methionine sulfoxide reductase	K07305//msrB; peptide-methionine (R)-S-oxide reductase [EC:1.8.4.12]	ahi:VU14_03625	--	-	-	-
641	GQR50_03500	--	WP_077097394.1	chorismate-binding protein [Aeromonas hydrophila]	--	--	VC2339	COG2059	Chromate transport protein ChrA	K07240//chrA; chromate transporter	ahy:AHML_19105	--	-	-	-
642	GQR50_03505	rppH	WP_017411112.1	ADP-ribose pyrophosphatase [Aeromonas hydrophila]	sp|B2VFV0|RPPH_ERWT9	RNA pyrophosphohydrolase OS=Erwinia tasmaniensis (strain DSM 17950 / CIP 109463 / Et1/99) OX=465817 GN=rppH PE=3 SV=1	YPO1296	COG1051	ADP-ribose pyrophosphatase	--	--	--	-	-	-
643	GQR50_03510	DBR	WP_017411111.1	NADP-dependent oxidoreductase [Aeromonas hydrophila]	sp|Q9SLN8|DBR_TOBAC	2-alkenal reductase (NADP(+)-dependent) OS=Nicotiana tabacum OX=4097 GN=DBR PE=1 SV=1	CC2016	COG2130	Putative NADP-dependent oxidoreductases	K07119//K07119; uncharacterized protein	aha:AHA_3611	--	-	-	-
644	GQR50_03515	SSP1754	WP_011707350.1	organic hydroperoxide reductase [Aeromonas hydrophila]	sp|Q49WG0|OHRL2_STAS1	Organic hydroperoxide resistance protein-like 2 OS=Staphylococcus saprophyticus subsp. saprophyticus (strain ATCC 15305 / DSM 20229) OX=342451 GN=SSP1754 PE=3 SV=1	VCA1006	COG1764	Predicted redox protein, regulator of disulfide bond formation	K04063//osmC; osmotically inducible protein OsmC	aha:AHA_3610	--	-	-	-
645	GQR50_03520	ohrR	ONG05170.1	MarR family transcriptional regulator [Aeromonas hydrophila]	sp|O34777|OHRR_BACSU	Organic hydroperoxide resistance transcriptional regulator OS=Bacillus subtilis (strain 168) OX=224308 GN=ohrR PE=1 SV=1	VCA1005	COG1846	Transcriptional regulators	--	--	--	-	-	-
646	GQR50_03525	--	WP_011707348.1	hypothetical protein [Aeromonas hydrophila]	--	--	--	--	--	--	--	--	-	-	-
647	GQR50_03530	--	WP_005304873.1	MULTISPECIES: hypothetical protein [Aeromonas]	--	--	--	--	--	--	--	--	-	-	-
648	GQR50_03535	bkdR	YP_858076.1	bkd operon transcriptional regulator [Aeromonas hydrophila subsp. hydrophila ATCC 7966] [Aeromonas hydrophila]	sp|P42179|BKDR_PSEPU	Bkd operon transcriptional regulator OS=Pseudomonas putida OX=303 GN=bkdR PE=4 SV=1	CC2535	COG1522	Transcriptional regulators	K03719//lrp; Lrp/AsnC family transcriptional regulator, leucine-responsive regulatory protein	aha:AHA_3606	--	GO:0019222//regulation of metabolic process;GO:0009059//macromolecule biosynthetic process;GO:1901576//organic substance biosynthetic process;GO:0043170//macromolecule metabolic process;GO:0071704//organic substance metabolic process;GO:0034645//cellular macromolecule biosynthetic process;GO:0065007//biological regulation;GO:0044260//cellular macromolecule metabolic process;GO:0010468//regulation…	GO:0003677//DNA binding;GO:0005488//binding;GO:0097159//organic cyclic compound binding;GO:0001071//nucleic acid binding transcription factor activity;GO:0003676//nucleic acid binding;GO:1901363//heterocyclic compound binding	GO:0005623//cell;GO:0044464//cell part
649	GQR50_03540	--	SIQ94057.1	hypothetical protein SAMN05880569_10597 [Aeromonas sp. RU34C]	--	--	--	--	--	--	--	--	-	-	-
650	GQR50_03545	--	EZH83821.1	transcriptional regulator [Aeromonas hydrophila AD9] [Aeromonas hydrophila]	--	--	VC2666	COG2345	Predicted transcriptional regulator	--	--	--	-	-	-
651	GQR50_03550	tetA	WP_077097384.1	MFS transporter [Aeromonas hydrophila]	sp|P02980|TCR2_ECOLX	Tetracycline resistance protein, class B OS=Escherichia coli OX=562 GN=tetA PE=1 SV=1	MA1346	COG0477	Permeases of the major facilitator superfamily	--	--	--	-	-	-
652	GQR50_03555	ybhA	KGY54732.1	haloacid dehalogenase [Aeromonas hydrophila]	sp|P21829|YBHA_ECOLI	Pyridoxal phosphate phosphatase YbhA OS=Escherichia coli (strain K12) OX=83333 GN=ybhA PE=1 SV=3	YPO1148	COG0561	Predicted hydrolases of the HAD superfamily	--	--	--	-	-	-
653	GQR50_03560	--	WP_011707344.1	DNA repair ATPase [Aeromonas hydrophila]	--	--	--	--	--	--	--	--	-	-	-
654	GQR50_03565	--	YP_858071.1	isopenicillin N synthase [Aeromonas hydrophila subsp. hydrophila ATCC 7966] [Aeromonas hydrophila]	--	--	mlr6892	COG3491	Isopenicillin N synthase and related dioxygenases	--	--	--	GO:0008152//metabolic process;GO:0044699//single-organism process;GO:0044710//single-organism metabolic process	GO:0043169//cation binding;GO:0043167//ion binding;GO:0003824//catalytic activity;GO:0016491//oxidoreductase activity;GO:0016705//oxidoreductase activity, acting on paired donors, with incorporation or reduction of molecular oxygen;GO:0005488//binding	-
655	GQR50_03570	yhdH	KGY54735.1	transporter [Aeromonas hydrophila]	sp|O07577|YHDH_BACSU	Uncharacterized sodium-dependent transporter YhdH OS=Bacillus subtilis (strain 168) OX=224308 GN=yhdH PE=3 SV=1	BH0217	COG0733	Na+-dependent transporters of the SNF family	K03308//TC.NSS; neurotransmitter:Na+ symporter, NSS family	aha:AHA_3600	--	-	-	-
656	GQR50_03575	--	SIQ93918.1	amino acid ABC transporter substrate-binding protein, PAAT family [Aeromonas sp. RU34C]	--	--	MA3914_1	COG0834	ABC-type amino acid transport/signal transduction systems, periplasmic component/domain	K02030//ABC.PA.S; polar amino acid transport system substrate-binding protein	avr:B565_0611	--	-	-	-
657	GQR50_03580	yhdH	WP_049048160.1	sodium-dependent transporter [Aeromonas hydrophila]	sp|O07577|YHDH_BACSU	Uncharacterized sodium-dependent transporter YhdH OS=Bacillus subtilis (strain 168) OX=224308 GN=yhdH PE=3 SV=1	BH0217	COG0733	Na+-dependent transporters of the SNF family	K03308//TC.NSS; neurotransmitter:Na+ symporter, NSS family	ahh:RY45_18475	--	-	-	-
658	GQR50_03585	--	WP_045789026.1	hypothetical protein [Aeromonas hydrophila]	--	--	--	--	--	--	--	--	-	-	-
659	GQR50_03590	--	WP_049048161.1	DUF3142 domain-containing protein [Aeromonas hydrophila]	--	--	--	--	--	--	--	--	-	-	-
660	GQR50_03595	--	WP_075384592.1	hypothetical protein [Aeromonas hydrophila]	--	--	--	--	--	--	--	--	-	-	-
661	GQR50_03600	--	WP_005304815.1	MULTISPECIES: hypothetical protein [Aeromonas]	--	--	--	--	--	--	--	--	-	-	-
662	GQR50_03605	RHOS4_30730	WP_011707334.1	GntR family transcriptional regulator [Aeromonas hydrophila]	sp|Q01856|Y3073_RHOS4	Uncharacterized HTH-type transcriptional regulator RHOS4_30730 OS=Rhodobacter sphaeroides (strain ATCC 17023 / 2.4.1 / NCIB 8253 / DSM 158) OX=272943 GN=RHOS4_30730 PE=3 SV=1	PA2100	COG1167	Transcriptional regulators containing a DNA-binding HTH domain and an aminotransferase domain (MocR family) and their eukaryotic orthologs	--	--	--	-	-	-
663	GQR50_03610	eamB	EZH83835.1	lysine transporter LysE [Aeromonas hydrophila AD9] [Aeromonas hydrophila]	sp|Q57L56|EAMB_SALCH	Cysteine/O-acetylserine efflux protein OS=Salmonella choleraesuis (strain SC-B67) OX=321314 GN=eamB PE=3 SV=1	YPO0181	COG1280	Putative threonine efflux protein	--	--	--	-	-	-
664	GQR50_03615	--	WP_039214470.1	aspartate racemase [Aeromonas hydrophila]	--	--	CC3278	COG1794	Aspartate racemase	K01779//racD; aspartate racemase [EC:5.1.1.13]	ahh:RY45_18435	ko00250//Alanine, aspartate and glutamate metabolism//Amino acid metabolism//Metabolism;ko01054//Nonribosomal peptide structures//Metabolism of terpenoids and polyketides//Metabolism	-	-	-
665	GQR50_03620	cueO	WP_043127379.1	multicopper oxidase [Aeromonas hydrophila]	sp|Q8ZRS2|CUEO_SALTY	Blue copper oxidase CueO OS=Salmonella typhimurium (strain LT2 / SGSC1412 / ATCC 700720) OX=99287 GN=cueO PE=1 SV=1	STM0168	COG2132	Putative multicopper oxidases	K14588//cueO; blue copper oxidase	ahh:RY45_18430	--	-	-	-
666	GQR50_03625	--	WP_011707330.1	acyltransferase [Aeromonas hydrophila]	--	--	--	--	--	--	--	--	-	-	-
667	GQR50_03630	tabA	WP_049048167.1	DUF386 domain-containing protein [Aeromonas hydrophila]	sp|P0AF96|TABA_ECOLI	Toxin-antitoxin biofilm protein TabA OS=Escherichia coli (strain K12) OX=83333 GN=tabA PE=1 SV=1	yjgK	COG2731	Beta-galactosidase, beta subunit	K19334//tabA; biofilm protein TabA	adh:CK627_22365	--	-	-	-
668	GQR50_03635	ackA	WP_024945799.1	acetate kinase [Aeromonas hydrophila]	sp|A7FGP4|ACKA_YERP3	Acetate kinase OS=Yersinia pseudotuberculosis serotype O:1b (strain IP 31758) OX=349747 GN=ackA PE=3 SV=1	YPO2566	COG0282	Acetate kinase	K00925//ackA; acetate kinase [EC:2.7.2.1]	aha:AHA_3586	ko01100//Metabolic pathways//Global and overview maps//Metabolism;ko01120//Microbial metabolism in diverse environments//Global and overview maps//Metabolism;ko01200//Carbon metabolism//Global and overview maps//Metabolism;ko00620//Pyruvate metabolism//Carbohydrate metabolism//Metabolism;ko00640//Propanoate metabolism//Carbohydrate metabolism//Metabolism;ko00720//Carbon fixation pathways in proka…	-	-	-
669	GQR50_03640	ybdG	YP_858055.1	mechanosensitive ion channel [Aeromonas hydrophila subsp. hydrophila ATCC 7966] [Aeromonas hydrophila]	sp|P0AAT5|YBDG_SHIFL	Miniconductance mechanosensitive channel YbdG OS=Shigella flexneri OX=623 GN=ybdG PE=3 SV=1	YPO2470	COG0668	Small-conductance mechanosensitive channel	K16053//ybdG; miniconductance mechanosensitive channel	aha:AHA_3585	--	GO:0006810//transport;GO:0050896//response to stimulus;GO:0009987//cellular process;GO:0044763//single-organism cellular process;GO:0006970//response to osmotic stress;GO:0044765//single-organism transport;GO:0006811//ion transport;GO:0051234//establishment of localization;GO:0006950//response to stress;GO:0044699//single-organism process;GO:1902578//single-organism localization;GO:0051179//local…	-	GO:0016020//membrane;GO:0044425//membrane part;GO:0031224//intrinsic component of membrane
670	GQR50_03645	erfK	WP_041216555.1	transpeptidase [Aeromonas hydrophila]	sp|P40680|ERFK_SALTY	Probable L,D-transpeptidase ErfK/SrfK OS=Salmonella typhimurium (strain LT2 / SGSC1412 / ATCC 700720) OX=99287 GN=erfK PE=3 SV=1	STM2015	COG1376	Uncharacterized protein conserved in bacteria	K19235//ybiS; L,D-transpeptidase YbiS	ahy:AHML_18960	--	-	-	-
671	GQR50_03650	putP	WP_024945797.1	sodium:proline symporter [Aeromonas hydrophila]	sp|P07117|PUTP_ECOLI	Sodium/proline symporter OS=Escherichia coli (strain K12) OX=83333 GN=putP PE=1 SV=1	YPO1853	COG0591	Na+/proline symporter	K11928//putP; sodium/proline symporter	ahi:VU14_03780	--	-	-	-
672	GQR50_03655	--	WP_007193896.1	hypothetical protein [Thiocapsa marina]	--	--	--	--	--	--	--	--	-	-	-
673	GQR50_03660	--	WP_017781540.1	glyoxalase [Aeromonas hydrophila]	--	--	mll1814	COG0346	Lactoylglutathione lyase and related lyases	--	--	--	-	-	-
674	GQR50_03665	--	WP_011707320.1	membrane protein [Aeromonas hydrophila]	--	--	VC0426	COG3205	Predicted membrane protein	--	--	--	-	-	-
675	GQR50_03670	--	WP_075384590.1	hypothetical protein [Aeromonas hydrophila]	--	--	--	--	--	--	--	--	-	-	-
676	GQR50_03675	azoR4	WP_045526195.1	FMN-dependent NADH-azoreductase [Aeromonas hydrophila]	sp|Q390T2|AZOR4_BURL3	FMN-dependent NADH-azoreductase 4 OS=Burkholderia lata (strain ATCC 17760 / DSM 23089 / LMG 22485 / NCIMB 9086 / R18194 / 383) OX=482957 GN=azoR4 PE=3 SV=1	ECs2014	COG1182	Acyl carrier protein phosphodiesterase	K01118//acpD; FMN-dependent NADH-azoreductase [EC:1.7.1.17]	ahy:AHML_18925	--	-	-	-
677	GQR50_03680	pgrR	WP_017411048.1	LysR family transcriptional regulator [Aeromonas hydrophila]	sp|P77333|PGRR_ECOLI	HTH-type transcriptional regulator PgrR OS=Escherichia coli (strain K12) OX=83333 GN=pgrR PE=1 SV=1	XF1132	COG0583	Transcriptional regulator	--	--	--	-	-	-
678	GQR50_03685	rlmJ	KGY54752.1	DNA uptake protein [Aeromonas hydrophila]	sp|P37634|RLMJ_ECOLI	Ribosomal RNA large subunit methyltransferase J OS=Escherichia coli (strain K12) OX=83333 GN=rlmJ PE=1 SV=1	STM3596	COG2961	Protein involved in catabolism of external DNA	K07115//rlmJ; 23S rRNA (adenine2030-N6)-methyltransferase [EC:2.1.1.266]	aaj:BOQ57_18665	--	-	-	-
679	GQR50_03690	--	SIQ93395.1	TIGR02444 family protein [Aeromonas sp. RU34C]	--	--	--	--	--	--	--	--	-	-	-
680	GQR50_03695	yheS	WP_011707314.1	ABC transporter ATP-binding protein [Aeromonas hydrophila]	sp|P63390|YHES_ECO57	Uncharacterized ABC transporter ATP-binding protein YheS OS=Escherichia coli O157:H7 OX=83334 GN=yheS PE=3 SV=1	VC2608	COG0488	ATPase components of ABC transporters with duplicated ATPase domains	K06158//ABCF3; ATP-binding cassette, subfamily F, member 3	aha:AHA_3572	--	-	-	-
681	GQR50_03700	--	ABK37373.1	CBS domains protein [Aeromonas hydrophila subsp. hydrophila ATCC 7966] [Aeromonas hydrophila]	--	--	MTH1222	COG0517	FOG: CBS domain	K04767//acuB; acetoin utilization protein AcuB	aaj:BOQ57_18650	--	-	-	-
682	GQR50_03705	ybbJ	YP_858040.1	nodulation efficiency family protein [Aeromonas hydrophila subsp. hydrophila ATCC 7966] [Aeromonas hydrophila]	sp|P0AAS4|YBBJ_SHIFL	Inner membrane protein YbbJ OS=Shigella flexneri OX=623 GN=ybbJ PE=3 SV=2	ECs0551	COG1585	Membrane protein implicated in regulation of membrane protease activity	K07340//ybbJ; inner membrane protein	aha:AHA_3570	--	-	-	-
683	GQR50_03710	qmcA	YP_858039.1	membrane protease subunit [Aeromonas hydrophila subsp. hydrophila ATCC 7966] [Aeromonas hydrophila]	sp|P0AA56|QMCA_SHIFL	Protein QmcA OS=Shigella flexneri OX=623 GN=qmcA PE=3 SV=1	ECs0552	COG0330	Membrane protease subunits, stomatin/prohibitin homologs	--	--	--	-	GO:0016787//hydrolase activity;GO:0003824//catalytic activity	-
684	GQR50_03715	cysG2	WP_045526185.1	sirohydrochlorin ferrochelatase [Aeromonas hydrophila]	sp|A0KP37|CYSG2_AERHH	Siroheme synthase 2 OS=Aeromonas hydrophila subsp. hydrophila (strain ATCC 7966 / DSM 30187 / JCM 1027 / KCTC 2358 / NCIMB 9240) OX=380703 GN=cysG2 PE=3 SV=1	YPO3367_2	COG0007	Uroporphyrinogen-III methylase	K02302//cysG; uroporphyrin-III C-methyltransferase / precorrin-2 dehydrogenase / sirohydrochlorin ferrochelatase [EC:2.1.1.107 1.3.1.76 4.99.1.4]	aha:AHA_3568	ko01100//Metabolic pathways//Global and overview maps//Metabolism;ko01110//Biosynthesis of secondary metabolites//Global and overview maps//Metabolism;ko01120//Microbial metabolism in diverse environments//Global and overview maps//Metabolism;ko00860//Porphyrin and chlorophyll metabolism//Metabolism of cofactors and vitamins//Metabolism	-	-	-
685	GQR50_03720	cysD	WP_016351912.1	sulfate adenylyltransferase subunit 2 [Aeromonas hydrophila]	sp|A0KP36|CYSD_AERHH	Sulfate adenylyltransferase subunit 2 OS=Aeromonas hydrophila subsp. hydrophila (strain ATCC 7966 / DSM 30187 / JCM 1027 / KCTC 2358 / NCIMB 9240) OX=380703 GN=cysD PE=3 SV=1	VC2560	COG0175	3'-phosphoadenosine 5'-phosphosulfate sulfotransferase (PAPS reductase)/FAD synthetase and related enzymes	K00957//cysD; sulfate adenylyltransferase subunit 2 [EC:2.7.7.4]	ahy:AHML_18880	ko01100//Metabolic pathways//Global and overview maps//Metabolism;ko01130//Biosynthesis of antibiotics//Global and overview maps//Metabolism;ko01120//Microbial metabolism in diverse environments//Global and overview maps//Metabolism;ko00230//Purine metabolism//Nucleotide metabolism//Metabolism;ko00920//Sulfur metabolism//Energy metabolism//Metabolism;ko00450//Selenocompound metabolism//Metabolism…	-	-	-
686	GQR50_03725	cysN	WP_043168110.1	sulfate adenylyltransferase [Aeromonas hydrophila]	sp|A0KP35|CYSN_AERHH	Sulfate adenylyltransferase subunit 1 OS=Aeromonas hydrophila subsp. hydrophila (strain ATCC 7966 / DSM 30187 / JCM 1027 / KCTC 2358 / NCIMB 9240) OX=380703 GN=cysN PE=3 SV=1	VC2559	COG2895	GTPases - Sulfate adenylate transferase subunit 1	K00956//cysN; sulfate adenylyltransferase subunit 1 [EC:2.7.7.4]	aha:AHA_3566	ko01100//Metabolic pathways//Global and overview maps//Metabolism;ko01130//Biosynthesis of antibiotics//Global and overview maps//Metabolism;ko01120//Microbial metabolism in diverse environments//Global and overview maps//Metabolism;ko00230//Purine metabolism//Nucleotide metabolism//Metabolism;ko00920//Sulfur metabolism//Energy metabolism//Metabolism;ko00450//Selenocompound metabolism//Metabolism…	-	-	-
687	GQR50_03730	sll0640	WP_043127428.1	potassium transporter TrkA [Aeromonas hydrophila]	sp|P72958|Y640_SYNY3	Uncharacterized transporter sll0640 OS=Synechocystis sp. (strain PCC 6803 / Kazusa) OX=1111708 GN=sll0640 PE=3 SV=1	BH3384	COG0471	Di- and tricarboxylate transporters	--	--	--	-	-	-
688	GQR50_03735	cysC	WP_045521953.1	adenylyl-sulfate kinase [Aeromonas caviae]	sp|A0KP33|CYSC_AERHH	Adenylyl-sulfate kinase OS=Aeromonas hydrophila subsp. hydrophila (strain ATCC 7966 / DSM 30187 / JCM 1027 / KCTC 2358 / NCIMB 9240) OX=380703 GN=cysC PE=3 SV=1	YPO3364	COG0529	Adenylylsulfate kinase and related kinases	K00860//cysC; adenylylsulfate kinase [EC:2.7.1.25]	acav:VI35_03535	ko01100//Metabolic pathways//Global and overview maps//Metabolism;ko01120//Microbial metabolism in diverse environments//Global and overview maps//Metabolism;ko00230//Purine metabolism//Nucleotide metabolism//Metabolism;ko00920//Sulfur metabolism//Energy metabolism//Metabolism	-	-	-
689	GQR50_03740	--	SDA69241.1	hypothetical protein SAMN03159475_3203 [Pseudomonas sp. NFPP33]	--	--	--	--	--	--	--	--	-	-	-
690	GQR50_03745	--	GAP75813.1	possible abortive infection phage resistance protein [Pseudoalteromonas sp. SW0106-04]	--	--	--	--	--	--	--	--	-	-	-
691	GQR50_03750	--	WP_045789046.1	nucleotidyltransferase [Aeromonas hydrophila]	--	--	--	--	--	--	--	--	-	-	-
692	GQR50_03755	--	ALG52055.1	Ketosteroid isomerase-related protein [Vibrio parahaemolyticus]	--	--	--	--	--	--	--	--	-	-	-
693	GQR50_03760	--	WP_024945763.1	alpha/beta hydrolase [Aeromonas hydrophila]	--	--	--	--	--	--	--	--	-	-	-
694	GQR50_03765	--	WP_043159777.1	hypothetical protein [Aeromonas hydrophila]	--	--	--	--	--	--	--	--	-	-	-
695	GQR50_03770	gst	SIQ93124.1	glutathione S-transferase [Aeromonas sp. RU34C]	sp|P45875|GST_XANCP	Glutathione S-transferase GST-4.5 OS=Xanthomonas campestris pv. campestris (strain ATCC 33913 / DSM 3586 / NCPPB 528 / LMG 568 / P 25) OX=190485 GN=gst PE=1 SV=3	RSc0817	COG0625	Glutathione S-transferase	K00799//GST; glutathione S-transferase [EC:2.5.1.18]	vvy:VV1856	ko00480//Glutathione metabolism//Metabolism of other amino acids//Metabolism;ko00983//Drug metabolism - other enzymes//Xenobiotics biodegradation and metabolism//Metabolism	-	-	-
696	GQR50_03775	--	WP_029304869.1	TIGR03899 family protein [Aeromonas hydrophila]	--	--	--	--	--	--	--	--	-	-	-
697	GQR50_03780	--	WP_011707301.1	hypothetical protein [Aeromonas hydrophila]	--	--	VC2555	COG3495	Uncharacterized protein conserved in bacteria	K09950//K09950; uncharacterized protein	acav:VI35_03555	--	-	-	-
698	GQR50_03785	--	WP_011707300.1	peptide ABC transporter permease [Aeromonas hydrophila]	--	--	VC2554	COG0577	ABC-type antimicrobial peptide transport system, permease component	--	--	--	-	-	-
699	GQR50_03790	lolD	WP_041218359.1	methionine ABC transporter ATP-binding protein [Aeromonas hydrophila]	sp|P61481|LOLD_SALTI	Lipoprotein-releasing system ATP-binding protein LolD OS=Salmonella typhi OX=90370 GN=lolD PE=3 SV=1	VC2553	COG1136	ABC-type antimicrobial peptide transport system, ATPase component	K09810//lolD; lipoprotein-releasing system ATP-binding protein [EC:3.6.3.-]	vba:IMCC26134_10695	ko02010//ABC transporters//Membrane transport//Environmental Information Processing	-	-	-
700	GQR50_03795	--	WP_049045608.1	DUF2796 domain-containing protein [Aeromonas hydrophila]	--	--	--	--	--	--	--	--	-	-	-
701	GQR50_03800	--	WP_060390745.1	hypothetical protein [Aeromonas hydrophila]	--	--	--	--	--	--	--	--	-	-	-
702	GQR50_03805	ytfJ	WP_011707296.1	MULTISPECIES: hypothetical protein [Aeromonas]	sp|P39187|YTFJ_ECOLI	Uncharacterized protein YtfJ OS=Escherichia coli (strain K12) OX=83333 GN=ytfJ PE=1 SV=1	VC2550	COG3054	Predicted transcriptional regulator	K07109//K07109; uncharacterized protein	aeo:O23A_p4439	--	-	-	-
703	GQR50_03810	--	WP_029302247.1	hypothetical protein [Aeromonas hydrophila]	--	--	--	--	--	--	--	--	-	-	-
704	GQR50_03815	--	WP_011707294.1	hypothetical protein [Aeromonas hydrophila]	--	--	--	--	--	--	--	--	-	-	-
705	GQR50_03820	--	AGM45525.1	hypothetical protein AHML_18800 [Aeromonas hydrophila ML09-119] [Aeromonas hydrophila]	--	--	--	--	--	--	--	--	-	-	-
706	GQR50_03825	ppa	YP_858020.1	inorganic pyrophosphatase [Aeromonas hydrophila subsp. hydrophila ATCC 7966] [Aeromonas hydrophila]	sp|Q9KP34|IPYR_VIBCH	Inorganic pyrophosphatase OS=Vibrio cholerae serotype O1 (strain ATCC 39315 / El Tor Inaba N16961) OX=243277 GN=ppa PE=3 SV=1	VC2545	COG0221	Inorganic pyrophosphatase	K01507//ppa; inorganic pyrophosphatase [EC:3.6.1.1]	aha:AHA_3550	ko00190//Oxidative phosphorylation//Energy metabolism//Metabolism	GO:0009987//cellular process;GO:0044237//cellular metabolic process;GO:0006793//phosphorus metabolic process;GO:0008152//metabolic process	GO:0016462//pyrophosphatase activity;GO:0043169//cation binding;GO:0003824//catalytic activity;GO:0016787//hydrolase activity;GO:0016817//hydrolase activity, acting on acid anhydrides;GO:0016818//hydrolase activity, acting on acid anhydrides, in phosphorus-containing anhydrides;GO:0005488//binding;GO:0043167//ion binding	GO:0005623//cell;GO:0005622//intracellular;GO:0044464//cell part;GO:0044424//intracellular part
707	GQR50_03830	mpl	WP_011707291.1	UDP-N-acetylmuramate:L-alanyl-gamma-D-glutamyl-meso-diaminopimelate ligase [Aeromonas hydrophila]	sp|P37773|MPL_ECOLI	UDP-N-acetylmuramate--L-alanyl-gamma-D-glutamyl-meso-2,6-diaminoheptandioate ligase OS=Escherichia coli (strain K12) OX=83333 GN=mpl PE=1 SV=3	VC2542	COG0773	UDP-N-acetylmuramate-alanine ligase	K02558//mpl; UDP-N-acetylmuramate: L-alanyl-gamma-D-glutamyl-meso-diaminopimelate ligase [EC:6.3.2.45]	aha:AHA_3549	--	-	-	-
708	GQR50_03835	ubiX	WP_065475784.1	aromatic acid decarboxylase [Aeromonas hydrophila]	sp|Q9KP38|UBIX_VIBCH	Flavin prenyltransferase UbiX OS=Vibrio cholerae serotype O1 (strain ATCC 39315 / El Tor Inaba N16961) OX=243277 GN=ubiX PE=3 SV=1	VC2541	COG0163	3-polyprenyl-4-hydroxybenzoate decarboxylase	K03186//ubiX; flavin prenyltransferase [EC:2.5.1.129]	aha:AHA_3548	ko01100//Metabolic pathways//Global and overview maps//Metabolism;ko01110//Biosynthesis of secondary metabolites//Global and overview maps//Metabolism;ko01120//Microbial metabolism in diverse environments//Global and overview maps//Metabolism;ko00130//Ubiquinone and other terpenoid-quinone biosynthesis//Metabolism of cofactors and vitamins//Metabolism;ko01220//Degradation of aromatic compounds//G…	-	-	-
709	GQR50_03840	luxR	YP_858017.1	LitR, transcriptional regulator [Aeromonas hydrophila subsp. hydrophila ATCC 7966] [Aeromonas hydrophila]	sp|P21308|LUXR_VIBHA	HTH-type transcriptional regulator LuxR OS=Vibrio harveyi OX=669 GN=luxR PE=1 SV=1	MA0368	COG1309	Transcriptional regulator	K10913//hapR; TetR/AcrR family transcriptional regulator, hemagglutinin/protease regulatory protein	aha:AHA_3547	ko02020//Two-component system//Signal transduction//Environmental Information Processing;ko02024//Quorum sensing//Cellular community - prokaryotes//Cellular Processes;ko05111//Biofilm formation - Vibrio cholerae//Cellular community - prokaryotes//Cellular Processes	GO:0050789//regulation of biological process;GO:0044260//cellular macromolecule metabolic process;GO:0071704//organic substance metabolic process;GO:0009058//biosynthetic process;GO:0010468//regulation of gene expression;GO:0034645//cellular macromolecule biosynthetic process;GO:0008152//metabolic process;GO:0043170//macromolecule metabolic process;GO:0044249//cellular biosynthetic process;GO:190…	-	-
710	GQR50_03845	hpt	YP_858016.1	hypoxanthine phosphoribosyltransferase [Aeromonas hydrophila subsp. hydrophila ATCC 7966] [Aeromonas hydrophila]	sp|P18134|HPRT_VIBHA	Hypoxanthine phosphoribosyltransferase OS=Vibrio harveyi OX=669 GN=hpt PE=3 SV=1	VC0585	COG0634	Hypoxanthine-guanine phosphoribosyltransferase	K00760//hprT; hypoxanthine phosphoribosyltransferase [EC:2.4.2.8]	aha:AHA_3546	ko01100//Metabolic pathways//Global and overview maps//Metabolism;ko01110//Biosynthesis of secondary metabolites//Global and overview maps//Metabolism;ko00230//Purine metabolism//Nucleotide metabolism//Metabolism;ko00983//Drug metabolism - other enzymes//Xenobiotics biodegradation and metabolism//Metabolism	GO:0019438//aromatic compound biosynthetic process;GO:0044763//single-organism cellular process;GO:1901564//organonitrogen compound metabolic process;GO:0006807//nitrogen compound metabolic process;GO:1901566//organonitrogen compound biosynthetic process;GO:0006725//cellular aromatic compound metabolic process;GO:0071704//organic substance metabolic process;GO:0044249//cellular biosynthetic proce…	GO:0016757//transferase activity, transferring glycosyl groups;GO:0016763//transferase activity, transferring pentosyl groups;GO:0016740//transferase activity;GO:0003824//catalytic activity	GO:0005622//intracellular;GO:0044424//intracellular part;GO:0044464//cell part;GO:0005623//cell
711	GQR50_03850	yadG	WP_043168096.1	ABC transporter [Aeromonas hydrophila]	sp|P36879|YADG_ECOLI	Uncharacterized ABC transporter ATP-binding protein YadG OS=Escherichia coli (strain K12) OX=83333 GN=yadG PE=1 SV=1	STM0172	COG1131	ABC-type multidrug transport system, ATPase component	K01990//ABC-2.A; ABC-2 type transport system ATP-binding protein	ahh:RY45_18230	--	-	-	-
712	GQR50_03855	yadH	YP_858014.1	ABC transporter permease [Aeromonas hydrophila subsp. hydrophila ATCC 7966] [Aeromonas hydrophila]	sp|P0AFN7|YADH_ECOL6	Inner membrane transport permease YadH OS=Escherichia coli O6:H1 (strain CFT073 / ATCC 700928 / UPEC) OX=199310 GN=yadH PE=3 SV=1	STM0173	COG0842	ABC-type multidrug transport system, permease component	K01992//ABC-2.P; ABC-2 type transport system permease protein	aha:AHA_3544	--	GO:0051179//localization;GO:0051234//establishment of localization	-	GO:0044425//membrane part;GO:0016020//membrane;GO:0031224//intrinsic component of membrane
713	GQR50_03860	--	SIQ92730.1	Benzoyl-CoA reductase/2-hydroxyglutaryl-CoA dehydratase subunit, BcrC/BadD/HgdB [Aeromonas sp. RU34C]	--	--	yjiM	COG1775	Benzoyl-CoA reductase/2-hydroxyglutaryl-CoA dehydratase subunit, BcrC/BadD/HgdB	--	--	--	-	-	-
714	GQR50_03865	hgdC	YP_858012.1	activator of (R)-2-hydroxyglutaryl-CoA dehydratase [Aeromonas hydrophila subsp. hydrophila ATCC 7966] [Aeromonas hydrophila]	sp|P11568|HGDC_ACIFV	(R)-2-hydroxyglutaryl-CoA dehydratase activating ATPase OS=Acidaminococcus fermentans (strain ATCC 25085 / DSM 20731 / VR4) OX=591001 GN=hgdC PE=1 SV=2	yjiL	COG1924	Activator of 2-hydroxyglutaryl-CoA dehydratase (HSP70-class ATPase domain)	--	--	--	-	-	-
715	GQR50_03870	--	WP_043168093.1	MULTISPECIES: hypothetical protein [Aeromonas]	--	--	--	--	--	--	--	--	-	-	-
716	GQR50_03875	--	KGY54775.1	methylamine utilization protein [Aeromonas hydrophila]	--	--	--	--	--	--	--	--	-	-	-
717	GQR50_03880	--	KHA55129.1	sulfurtransferase [Aeromonas hydrophila]	--	--	MA2320_2	COG0607	Rhodanese-related sulfurtransferase	--	--	--	-	-	-
718	GQR50_03885	panC	WP_077096943.1	pantoate--beta-alanine ligase [Aeromonas hydrophila]	sp|A0KP08|PANC_AERHH	Pantothenate synthetase OS=Aeromonas hydrophila subsp. hydrophila (strain ATCC 7966 / DSM 30187 / JCM 1027 / KCTC 2358 / NCIMB 9240) OX=380703 GN=panC PE=3 SV=1	VC0591	COG0414	Panthothenate synthetase	K01918//panC; pantoate--beta-alanine ligase [EC:6.3.2.1]	aaj:BOQ57_18480	ko01100//Metabolic pathways//Global and overview maps//Metabolism;ko01110//Biosynthesis of secondary metabolites//Global and overview maps//Metabolism;ko00770//Pantothenate and CoA biosynthesis//Metabolism of cofactors and vitamins//Metabolism;ko00410//beta-Alanine metabolism//Metabolism of other amino acids//Metabolism	-	-	-
719	GQR50_03890	panB	YP_858008.1	3-methyl-2-oxobutanoate hydroxymethyltransferase [Aeromonas hydrophila subsp. hydrophila ATCC 7966] [Aeromonas hydrophila]	sp|A0KP07|PANB_AERHH	3-methyl-2-oxobutanoate hydroxymethyltransferase OS=Aeromonas hydrophila subsp. hydrophila (strain ATCC 7966 / DSM 30187 / JCM 1027 / KCTC 2358 / NCIMB 9240) OX=380703 GN=panB PE=3 SV=1	ECs0138	COG0413	Ketopantoate hydroxymethyltransferase	K00606//panB; 3-methyl-2-oxobutanoate hydroxymethyltransferase [EC:2.1.2.11]	aha:AHA_3538	ko01100//Metabolic pathways//Global and overview maps//Metabolism;ko01110//Biosynthesis of secondary metabolites//Global and overview maps//Metabolism;ko00770//Pantothenate and CoA biosynthesis//Metabolism of cofactors and vitamins//Metabolism	GO:0051186//cofactor metabolic process;GO:0051188//cofactor biosynthetic process;GO:0008152//metabolic process;GO:0009987//cellular process;GO:0044237//cellular metabolic process;GO:0009058//biosynthetic process;GO:0006732//coenzyme metabolic process;GO:0009108//coenzyme biosynthetic process;GO:0044249//cellular biosynthetic process	GO:0043167//ion binding;GO:0003824//catalytic activity;GO:0005488//binding;GO:0016742//hydroxymethyl-, formyl- and related transferase activity;GO:0016740//transferase activity;GO:0016741//transferase activity, transferring one-carbon groups;GO:0043169//cation binding	GO:0005622//intracellular;GO:0044424//intracellular part;GO:0005623//cell;GO:0044464//cell part
720	GQR50_03895	folK	AGM45510.1	2-amino-4-hydroxy-6-hydroxymethyldihydropteridine pyrophosphokinase [Aeromonas hydrophila ML09-119] [Aeromonas hydrophila]	sp|Q9HV71|HPPK_PSEAE	2-amino-4-hydroxy-6-hydroxymethyldihydropteridine pyrophosphokinase OS=Pseudomonas aeruginosa (strain ATCC 15692 / DSM 22644 / CIP 104116 / JCM 14847 / LMG 12228 / 1C / PRS 101 / PAO1) OX=208964 GN=folK PE=3 SV=1	VC0593	COG0801	7,8-dihydro-6-hydroxymethylpterin-pyrophosphokinase	K00950//folK; 2-amino-4-hydroxy-6-hydroxymethyldihydropteridine diphosphokinase [EC:2.7.6.3]	ahy:AHML_18725	ko01100//Metabolic pathways//Global and overview maps//Metabolism;ko00790//Folate biosynthesis//Metabolism of cofactors and vitamins//Metabolism	-	-	-
721	GQR50_03900	pcnB	WP_017411017.1	polynucleotide adenylyltransferase PcnB [Aeromonas hydrophila]	sp|Q8ZRQ8|PCNB_SALTY	Poly(A) polymerase I OS=Salmonella typhimurium (strain LT2 / SGSC1412 / ATCC 700720) OX=99287 GN=pcnB PE=3 SV=2	STM0184	COG0617	tRNA nucleotidyltransferase/poly(A) polymerase	K00970//pcnB; poly(A) polymerase [EC:2.7.7.19]	ahr:V428_19460	ko03018//RNA degradation//Folding, sorting and degradation//Genetic Information Processing	-	-	-
722	GQR50_03905	gluQ	WP_043159763.1	glutamyl-Q tRNA(Asp) ligase [Aeromonas hydrophila]	sp|A8GIZ1|GLUQ_SERP5	Glutamyl-Q tRNA(Asp) synthetase OS=Serratia proteamaculans (strain 568) OX=399741 GN=gluQ PE=3 SV=1	yadB	COG0008	Glutamyl- and glutaminyl-tRNA synthetases	K01894//gluQ; glutamyl-Q tRNA(Asp) synthetase [EC:6.1.1.-]	ahi:VU14_04015	--	-	-	-
723	GQR50_03910	dksA	YP_858004.1	RNA polymerase-binding protein DksA [Aeromonas hydrophila subsp. hydrophila ATCC 7966] [Aeromonas hydrophila]	sp|P0ABS1|DKSA_ECOLI	RNA polymerase-binding transcription factor DksA OS=Escherichia coli (strain K12) OX=83333 GN=dksA PE=1 SV=1	ECs0149	COG1734	DnaK suppressor protein	K06204//dksA; DnaK suppressor protein	aha:AHA_3534	ko02026//Biofilm formation - Escherichia coli//Cellular community - prokaryotes//Cellular Processes	GO:0071704//organic substance metabolic process;GO:0010467//gene expression;GO:0008152//metabolic process;GO:0043170//macromolecule metabolic process	GO:0046914//transition metal ion binding;GO:0005488//binding;GO:0043167//ion binding;GO:0043169//cation binding;GO:0046872//metal ion binding	-
724	GQR50_03915	sfsA	WP_045526152.1	sugar fermentation stimulation protein SfsA [Aeromonas hydrophila]	sp|A0KP02|SFSA_AERHH	Sugar fermentation stimulation protein homolog OS=Aeromonas hydrophila subsp. hydrophila (strain ATCC 7966 / DSM 30187 / JCM 1027 / KCTC 2358 / NCIMB 9240) OX=380703 GN=sfsA PE=3 SV=1	VC0597	COG1489	DNA-binding protein, stimulates sugar fermentation	K06206//sfsA; sugar fermentation stimulation protein A	aha:AHA_3533	--	-	-	-
725	GQR50_03920	--	WP_077096947.1	2'-5' RNA ligase [Aeromonas hydrophila]	--	--	YPO3395	COG1514	2'-5' RNA ligase	K01975//thpR; RNA 2',3'-cyclic 3'-phosphodiesterase [EC:3.1.4.58]	aha:AHA_3532	--	-	-	-
726	GQR50_03925	hrpB	WP_029302260.1	ATP-dependent helicase HrpB [Aeromonas hydrophila]	sp|P37024|HRPB_ECOLI	ATP-dependent RNA helicase HrpB OS=Escherichia coli (strain K12) OX=83333 GN=hrpB PE=3 SV=3	ECs0152	COG1643	HrpA-like helicases	K03579//hrpB; ATP-dependent helicase HrpB [EC:3.6.4.13]	ahy:AHML_18695	--	-	-	-
727	GQR50_03930	mrcB	AGM45503.1	penicillin-binding protein 1B [Aeromonas hydrophila ML09-119] [Aeromonas hydrophila]	sp|Q9KUC0|PBPB_VIBCH	Penicillin-binding protein 1B OS=Vibrio cholerae serotype O1 (strain ATCC 39315 / El Tor Inaba N16961) OX=243277 GN=mrcB PE=3 SV=1	VC0602	COG0744	Membrane carboxypeptidase (penicillin-binding protein)	K05365//mrcB; penicillin-binding protein 1B [EC:2.4.1.129 3.4.16.4]	ahy:AHML_18690	ko00550//Peptidoglycan biosynthesis//Glycan biosynthesis and metabolism//Metabolism	-	-	-
728	GQR50_03935	yaeR	WP_011707273.1	VOC family protein [Aeromonas hydrophila]	sp|P52096|YAER_ECOLI	Uncharacterized protein YaeR OS=Escherichia coli (strain K12) OX=83333 GN=yaeR PE=4 SV=1	STM0235	COG0346	Lactoylglutathione lyase and related lyases	K08234//yaeR; glyoxylase I family protein	aha:AHA_3529	--	-	-	-
729	GQR50_03940	mdtI	YP_857998.1	SMR family multidrug efflux pump [Aeromonas hydrophila subsp. hydrophila ATCC 7966] [Aeromonas hydrophila]	sp|A9MRT8|MDTI_SALAR	Spermidine export protein MdtI OS=Salmonella arizonae (strain ATCC BAA-731 / CDC346-86 / RSK2980) OX=41514 GN=mdtI PE=3 SV=1	SMc01178	COG2076	Membrane transporters of cations and cationic drugs	K11742//mdtI; spermidine export protein MdtI	aha:AHA_3528	--	GO:0015695//organic cation transport;GO:0015672//monovalent inorganic cation transport;GO:0015846//polyamine transport;GO:0044699//single-organism process;GO:0006812//cation transport;GO:0044765//single-organism transport;GO:0071705//nitrogen compound transport;GO:0015848//spermidine transport;GO:0051179//localization;GO:0015696//ammonium transport;GO:0071702//organic substance transport;GO:19025…	GO:0015075//ion transmembrane transporter activity;GO:0005215//transporter activity;GO:0022891//substrate-specific transmembrane transporter activity;GO:0022892//substrate-specific transporter activity;GO:0008324//cation transmembrane transporter activity;GO:0022857//transmembrane transporter activity	GO:0031224//intrinsic component of membrane;GO:0044425//membrane part;GO:0016020//membrane
730	GQR50_03945	mdtJ	WP_029304890.1	multidrug transporter [Aeromonas hydrophila]	sp|B4EVU5|MDTJ_PROMH	Spermidine export protein MdtJ OS=Proteus mirabilis (strain HI4320) OX=529507 GN=mdtJ PE=3 SV=1	SMc01179	COG2076	Membrane transporters of cations and cationic drugs	K11743//mdtJ; spermidine export protein MdtJ	ahi:VU14_04055	--	-	-	-
731	GQR50_03950	--	YP_857996.1	LysR family transcriptional regulator [Aeromonas hydrophila subsp. hydrophila ATCC 7966] [Aeromonas hydrophila]	--	--	PM0403	COG0583	Transcriptional regulator	--	--	--	GO:0044260//cellular macromolecule metabolic process;GO:0034645//cellular macromolecule biosynthetic process;GO:0065007//biological regulation;GO:0010468//regulation of gene expression;GO:0019222//regulation of metabolic process;GO:0044237//cellular metabolic process;GO:0071704//organic substance metabolic process;GO:0050789//regulation of biological process;GO:0009058//biosynthetic process;GO:00…	GO:0001071//nucleic acid binding transcription factor activity	-
732	GQR50_03955	VC_A0210	WP_045789066.1	phosphodiesterase [Aeromonas hydrophila]	sp|Q9KMV8|CGAP2_VIBCH	3'3'-cGAMP-specific phosphodiesterase 2 OS=Vibrio cholerae serotype O1 (strain ATCC 39315 / El Tor Inaba N16961) OX=243277 GN=VC_A0210 PE=1 SV=1	VCA0210	COG3437	Response regulator containing a CheY-like receiver domain and an HD-GYP domain	--	--	--	-	-	-
733	GQR50_03960	--	WP_029304891.1	hypothetical protein [Aeromonas hydrophila]	--	--	--	--	--	--	--	--	-	-	-
734	GQR50_03965	lpxT	WP_011707267.1	phosphatidic acid phosphatase [Aeromonas hydrophila]	sp|P76445|LPXT_ECOLI	Lipid A 1-diphosphate synthase OS=Escherichia coli (strain K12) OX=83333 GN=lpxT PE=1 SV=2	YPO1276	COG0671	Membrane-associated phospholipid phosphatase	K19803//lpxT; Kdo2-lipid A phosphotransferase [EC:2.7.4.29]	aha:AHA_3523	--	-	-	-
735	GQR50_03970	--	WP_029302265.1	anion permease [Aeromonas hydrophila]	--	--	--	--	--	--	--	--	-	-	-
736	GQR50_03975	--	WP_029302266.1	hypothetical protein [Aeromonas hydrophila]	--	--	--	--	--	--	--	--	-	-	-
737	GQR50_03980	hemL	WP_005357817.1	aspartate aminotransferase family protein [Aeromonas veronii]	sp|A0KNY9|GSA_AERHH	Glutamate-1-semialdehyde 2,1-aminomutase OS=Aeromonas hydrophila subsp. hydrophila (strain ATCC 7966 / DSM 30187 / JCM 1027 / KCTC 2358 / NCIMB 9240) OX=380703 GN=hemL PE=3 SV=1	VC0626	COG0001	Glutamate-1-semialdehyde aminotransferase	K01845//hemL; glutamate-1-semialdehyde 2,1-aminomutase [EC:5.4.3.8]	adh:CK627_22040	ko01100//Metabolic pathways//Global and overview maps//Metabolism;ko01110//Biosynthesis of secondary metabolites//Global and overview maps//Metabolism;ko01120//Microbial metabolism in diverse environments//Global and overview maps//Metabolism;ko00860//Porphyrin and chlorophyll metabolism//Metabolism of cofactors and vitamins//Metabolism	-	-	-
738	GQR50_03985	clcA	WP_042065571.1	ClC family H(+)/Cl(-) exchange transporter [Aeromonas hydrophila]	sp|Q87GZ9|CLCA_VIBPA	H(+)/Cl(-) exchange transporter ClcA OS=Vibrio parahaemolyticus serotype O3:K6 (strain RIMD 2210633) OX=223926 GN=clcA PE=3 SV=1	VCA0526	COG0038	Chloride channel protein EriC	K03281//TC.CIC; chloride channel protein, CIC family	ahh:RY45_18085	--	-	-	-
739	GQR50_03990	--	WP_045789072.1	hypothetical protein [Aeromonas hydrophila]	--	--	--	--	--	--	--	--	-	-	-
740	GQR50_03995	erpA	WP_011707261.1	iron-sulfur cluster insertion protein ErpA [Aeromonas hydrophila]	sp|A0KNY6|ERPA_AERHH	Iron-sulfur cluster insertion protein ErpA OS=Aeromonas hydrophila subsp. hydrophila (strain ATCC 7966 / DSM 30187 / JCM 1027 / KCTC 2358 / NCIMB 9240) OX=380703 GN=erpA PE=3 SV=2	HI1723	COG0316	Uncharacterized conserved protein	K15724//erpA; iron-sulfur cluster insertion protein	aha:AHA_3517	--	-	-	-
741	GQR50_04020	VC_0136	WP_042879110.1	lysine transporter LysE [Aeromonas sp. ZOR0002]	sp|Q9KVK7|Y136_VIBCH	Uncharacterized membrane protein VC_0136 OS=Vibrio cholerae serotype O1 (strain ATCC 39315 / El Tor Inaba N16961) OX=243277 GN=VC_0136 PE=3 SV=1	RSc0073	COG1280	Putative threonine efflux protein	--	--	--	-	-	-
742	GQR50_04025	--	WP_042866186.1	site-specific recombinase [Aeromonas piscicola]	--	--	--	--	--	--	--	--	-	-	-
743	GQR50_04030	--	SIR67594.1	Sel1 repeat-containing protein, partial [Aeromonas veronii]	--	--	VCA0105	COG4104	Uncharacterized conserved protein	K07126//K07126; uncharacterized protein	ddc:Dd586_1305	--	-	-	-
744	GQR50_04040	hns	WP_042866173.1	transcriptional regulator [Aeromonas piscicola]	sp|P0DOA5|HNS_YEREN	DNA-binding protein H-NS OS=Yersinia enterocolitica OX=630 GN=hns PE=1 SV=1	VC1130	COG2916	DNA-binding protein H-NS	K03746//hns; DNA-binding protein H-NS	avo:AMS64_13980	--	-	-	-
745	GQR50_04045	--	WP_021137980.1	hypothetical protein [Aeromonas salmonicida]	--	--	--	--	--	--	--	--	-	-	-
746	GQR50_04050	alpA	EQC06320.1	phage transcriptional regulator AlpA [Aeromonas salmonicida subsp. pectinolytica 34mel] [Aeromonas salmonicida]	sp|P33997|ALPA_ECOLI	DNA-binding transcriptional activator AlpA OS=Escherichia coli (strain K12) OX=83333 GN=alpA PE=4 SV=1	alpA	COG3311	Predicted transcriptional regulator	K07733//alpA; prophage regulatory protein	aaj:BOQ57_18325	--	-	-	-
747	GQR50_04055	--	WP_042866171.1	hypothetical protein [Aeromonas piscicola]	--	--	--	--	--	--	--	--	-	-	-
748	GQR50_04060	--	WP_024945142.1	MULTISPECIES: transcriptional regulator [Aeromonas]	--	--	--	--	--	--	--	--	-	-	-
749	GQR50_04065	--	WP_021137984.1	hypothetical protein [Aeromonas salmonicida]	--	--	--	--	--	--	--	--	-	-	-
750	GQR50_04070	--	KGA41263.1	membrane protein [Pectobacterium carotovorum subsp. odoriferum] [Pectobacterium carotovorum]	--	--	--	--	--	--	--	--	-	-	-
751	GQR50_04075	--	WP_042866170.1	hypothetical protein [Aeromonas piscicola]	--	--	--	--	--	--	--	--	-	-	-
752	GQR50_04080	--	WP_042866169.1	hypothetical protein [Aeromonas piscicola]	--	--	--	--	--	--	--	--	-	-	-
753	GQR50_04085	--	WP_043851826.1	hypothetical protein [Aeromonas sp. L_1B5_3]	--	--	--	--	--	--	--	--	-	-	-
754	GQR50_04090	--	WP_034165701.1	hypothetical protein [Edwardsiella anguillarum]	--	--	--	--	--	--	--	--	-	-	-
755	GQR50_04100	Mpe_A2695	WP_005909850.1	DNA repair protein RadC [Aeromonas molluscorum]	sp|A2SJB0|Y2695_METPP	UPF0758 protein Mpe_A2695 OS=Methylibium petroleiphilum (strain ATCC BAA-1232 / LMG 22953 / PM1) OX=420662 GN=Mpe_A2695 PE=3 SV=1	RSc2620	COG2003	DNA repair proteins	K03630//radC; DNA repair protein RadC	asr:WL1483_4638	--	-	-	-
756	GQR50_04105	--	WP_021140799.1	hypothetical protein [Aeromonas salmonicida]	--	--	--	--	--	--	--	--	-	-	-
757	GQR50_04110	--	WP_042034783.1	hypothetical protein [Aeromonas popoffii]	--	--	--	--	--	--	--	--	-	-	-
758	GQR50_04115	--	WP_021137994.1	hypothetical protein [Aeromonas salmonicida]	--	--	--	--	--	--	--	--	-	-	-
759	GQR50_04120	--	WP_021137995.1	MULTISPECIES: hypothetical protein [Aeromonas]	--	--	--	--	--	--	--	--	-	-	-
760	GQR50_04125	--	WP_017410973.1	hypothetical protein [Aeromonas hydrophila]	--	--	--	--	--	--	--	--	-	-	-
761	GQR50_04130	--	WP_029303521.1	hypothetical protein [Aeromonas hydrophila]	--	--	--	--	--	--	--	--	-	-	-
762	GQR50_04135	--	WP_043852264.1	hypothetical protein [Aeromonas sp. L_1B5_3]	--	--	--	--	--	--	--	--	-	-	-
763	GQR50_04140	--	WP_047439718.1	hypothetical protein [Aeromonas sp. ZOR0001]	--	--	--	--	--	--	--	--	-	-	-
764	GQR50_04145	--	WP_025327601.1	hypothetical protein [Aeromonas hydrophila]	--	--	--	--	--	--	--	--	-	-	-
765	GQR50_04150	yafW	WP_042054148.1	MULTISPECIES: hypothetical protein [Aeromonas]	sp|Q47684|YAFW_ECOLI	Antitoxin YafW OS=Escherichia coli (strain K12) OX=83333 GN=yafW PE=1 SV=1	--	--	--	K18838//cbeA; cytoskeleton bundling-enhancing protein CbeA and related proteins	yel:LC20_01504	--	-	-	-
766	GQR50_04155	--	WP_076611677.1	IS66 family transposase ISAeme23 [Aeromonas media]	--	--	--	--	--	K07484//K07484; transposase	amed:B224_3094	--	-	-	-
767	GQR50_04160	PA1727	SAD20880.1	PAS/PAC sensor-containing diguanylate cyclase [Enterobacter cloacae]	sp|Q9I310|Y1727_PSEAE	Uncharacterized signaling protein PA1727 OS=Pseudomonas aeruginosa (strain ATCC 15692 / DSM 22644 / CIP 104116 / JCM 14847 / LMG 12228 / 1C / PRS 101 / PAO1) OX=208964 GN=PA1727 PE=1 SV=1	all1219_3	COG2199	FOG: GGDEF domain	--	--	--	-	-	-
768	GQR50_04165	--	WP_043133673.1	GGDEF domain-containing protein [Aeromonas media]	--	--	mll3709_1	COG3614	Predicted periplasmic ligand-binding sensor domain	--	--	--	-	-	-
769	GQR50_04170	insF2	WP_076612136.1	IS3 family transposase ISAve4 [Aeromonas veronii]	sp|P16940|YIS2_SHISO	Insertion element IS600 uncharacterized 31 kDa protein OS=Shigella sonnei OX=624 PE=4 SV=1	PA0978	COG2801	Transposase and inactivated derivatives	--	--	--	-	-	-
770	GQR50_04175	PA1727	WP_012837678.1	two-component system response regulator [Comamonas testosteroni]	sp|Q9I310|Y1727_PSEAE	Uncharacterized signaling protein PA1727 OS=Pseudomonas aeruginosa (strain ATCC 15692 / DSM 22644 / CIP 104116 / JCM 14847 / LMG 12228 / 1C / PRS 101 / PAO1) OX=208964 GN=PA1727 PE=1 SV=1	AGl1027	COG5001	Predicted signal transduction protein containing a membrane domain, an EAL and a GGDEF domain	--	--	--	-	-	-
771	GQR50_04180	dhkJ	WP_012837679.1	hybrid sensor histidine kinase/response regulator [Comamonas testosteroni]	sp|Q54YZ9|DHKJ_DICDI	Hybrid signal transduction histidine kinase J OS=Dictyostelium discoideum OX=44689 GN=dhkJ PE=3 SV=2	PA0928_1	COG0642	Signal transduction histidine kinase	--	--	--	-	-	-
772	GQR50_04185	NGR_a01590	ACY32263.1	Transposase, IS4 [Comamonas testosteroni CNB-2] [Comamonas testosteroni]	sp|P50358|Y4SN_SINFN	Uncharacterized protein y4sN OS=Sinorhizobium fredii (strain NBRC 101917 / NGR234) OX=394 GN=NGR_a01590 PE=4 SV=2	mll8100	COG3293	Transposase and inactivated derivatives	--	--	--	-	-	-
773	GQR50_04190	istA	OHC48769.1	integrase [Pseudomonadales bacterium RIFCSPLOWO2_02_FULL_63_210] [Pseudomonadales bacterium]	sp|P0A135|TRA6_SHIFL	Transposase for insertion sequences IS1326/IS1353 OS=Shigella flexneri OX=623 GN=istA PE=3 SV=1	--	--	--	--	--	--	-	-	-
774	GQR50_04195	--	SDN56415.1	DNA replication protein DnaC [Pseudomonas antarctica]	--	--	--	--	--	--	--	--	-	-	-
775	GQR50_04200	--	WP_011899344.1	transposase [Aeromonas salmonicida]	--	--	AGl6	COG4584	Transposase and inactivated derivatives	--	--	--	-	-	-
776	GQR50_04205	--	ABK47486.1	IstB domain protein ATP-binding protein [Shewanella sp. ANA-3]	--	--	SMa1073	COG1484	DNA replication protein	--	--	--	-	-	-
777	GQR50_04215	--	WP_042649076.1	hypothetical protein [Aeromonas media]	--	--	--	--	--	--	--	--	-	-	-
778	GQR50_04220	--	WP_042649077.1	MULTISPECIES: ATP-binding protein [Aeromonas]	--	--	VC2386	COG3950	Predicted ATP-binding protein involved in virulence	--	--	--	-	-	-
779	GQR50_04225	--	SEI71346.1	TIGR02646 family protein [Pseudospirillum japonicum]	--	--	--	--	--	--	--	--	-	-	-
780	GQR50_04230	--	WP_024945160.1	J domain-containing protein [Aeromonas hydrophila]	--	--	--	--	--	--	--	--	-	-	-
781	GQR50_04235	--	CND45125.1	Uncharacterised protein [Yersinia pseudotuberculosis]	--	--	--	--	--	--	--	--	-	-	-
782	GQR50_04240	fis	YP_857985.1	DNA-binding protein Fis [Aeromonas hydrophila subsp. hydrophila ATCC 7966] [Aeromonas hydrophila]	sp|A4SJ84|FIS_AERS4	DNA-binding protein Fis OS=Aeromonas salmonicida (strain A449) OX=382245 GN=fis PE=3 SV=1	VC0290	COG2901	Factor for inversion stimulation Fis, transcriptional activator	K03557//fis; Fis family transcriptional regulator, factor for inversion stimulation protein	aha:AHA_3511	ko05111//Biofilm formation - Vibrio cholerae//Cellular community - prokaryotes//Cellular Processes	GO:0008152//metabolic process;GO:0071704//organic substance metabolic process;GO:0065007//biological regulation;GO:0009058//biosynthetic process;GO:0043170//macromolecule metabolic process;GO:0044260//cellular macromolecule metabolic process;GO:1901576//organic substance biosynthetic process;GO:0010468//regulation of gene expression;GO:0044237//cellular metabolic process;GO:0060255//regulation of…	GO:0005488//binding;GO:0097159//organic cyclic compound binding;GO:0001071//nucleic acid binding transcription factor activity;GO:0003676//nucleic acid binding;GO:1901363//heterocyclic compound binding;GO:0003677//DNA binding	-
783	GQR50_04245	dusB	YP_857984.1	tRNA-dihydrouridine synthase B [Aeromonas hydrophila subsp. hydrophila ATCC 7966] [Aeromonas hydrophila]	sp|Q8CWL2|DUSB_VIBVU	tRNA-dihydrouridine synthase B OS=Vibrio vulnificus (strain CMCP6) OX=216895 GN=dusB PE=3 SV=2	VC0291	COG0042	tRNA-dihydrouridine synthase	K05540//dusB; tRNA-dihydrouridine synthase B [EC:1.-.-.-]	aha:AHA_3510	--	GO:0043170//macromolecule metabolic process;GO:0090304//nucleic acid metabolic process;GO:0006807//nitrogen compound metabolic process;GO:0044710//single-organism metabolic process;GO:0006139//nucleobase-containing compound metabolic process;GO:0006399//tRNA metabolic process;GO:0046483//heterocycle metabolic process;GO:1901360//organic cyclic compound metabolic process;GO:0044237//cellular metab…	GO:0036094//small molecule binding;GO:1901265//nucleoside phosphate binding;GO:0005488//binding;GO:0000166//nucleotide binding;GO:0097159//organic cyclic compound binding;GO:0016627//oxidoreductase activity, acting on the CH-CH group of donors;GO:1901363//heterocyclic compound binding;GO:0016491//oxidoreductase activity;GO:0003824//catalytic activity	-
784	GQR50_04250	--	SIR38584.1	Outer membrane protein TolC [Aeromonas sp. RU34C]	--	--	VC1606	COG1538	Outer membrane protein	--	--	--	-	-	-
785	GQR50_04255	HP_1488	WP_017410991.1	MULTISPECIES: membrane protein [Aeromonas]	sp|P94851|AN36_HELPY	36 kDa antigen OS=Helicobacter pylori (strain ATCC 700392 / 26695) OX=85962 GN=HP_1488 PE=3 SV=2	VC1607	COG0845	Membrane-fusion protein	K01993//ABC-2.TX; HlyD family secretion protein	aha:AHA_3508	--	-	-	-
786	GQR50_04260	--	WP_024946212.1	multidrug ABC transporter permease [Aeromonas hydrophila]	--	--	VC1608	COG0842	ABC-type multidrug transport system, permease component	K01992//ABC-2.P; ABC-2 type transport system permease protein	aha:AHA_3507	--	-	-	-
787	GQR50_04265	--	WP_041218621.1	ABC transporter [Aeromonas hydrophila]	--	--	VC1609	COG0842	ABC-type multidrug transport system, permease component	K01992//ABC-2.P; ABC-2 type transport system permease protein	ahh:RY45_18020	--	-	-	-
788	GQR50_04270	--	WP_016351864.1	NAD-dependent epimerase [Aeromonas hydrophila]	--	--	ECs4385	COG0702	Predicted nucleoside-diphosphate-sugar epimerases	--	--	--	-	-	-
789	GQR50_04275	--	YP_857978.1	DNA replication protein [Aeromonas hydrophila subsp. hydrophila ATCC 7966] [Aeromonas hydrophila]	--	--	--	--	--	K02315//dnaC; DNA replication protein DnaC	aha:AHA_3504	--	-	-	-
790	GQR50_04280	--	WP_073351546.1	hypothetical protein [Aeromonas aquatica]	--	--	--	--	--	--	--	--	-	-	-
791	GQR50_04285	rssB	WP_043119376.1	chemotaxis protein CheY [Aeromonas hydrophila]	sp|P0AEV3|RSSB_SHIFL	Regulator of RpoS OS=Shigella flexneri OX=623 GN=rssB PE=3 SV=1	VC1050_1	COG0784	FOG: CheY-like receiver	--	--	--	-	-	-
792	GQR50_04290	yclF	WP_065479280.1	dipeptide/tripeptide permease [Aeromonas hydrophila]	sp|P94408|YCLF_BACSU	Uncharacterized transporter YclF OS=Bacillus subtilis (strain 168) OX=224308 GN=yclF PE=3 SV=2	CAC0751	COG3104	Dipeptide/tripeptide permease	K03305//TC.POT; proton-dependent oligopeptide transporter, POT family	ahh:RY45_17995	--	GO:0051179//localization;GO:0015833//peptide transport;GO:0044699//single-organism process;GO:0051234//establishment of localization;GO:0071702//organic substance transport;GO:0044765//single-organism transport;GO:0042886//amide transport;GO:0006810//transport;GO:1902578//single-organism localization;GO:0071705//nitrogen compound transport	GO:0005215//transporter activity;GO:0022892//substrate-specific transporter activity	GO:0016020//membrane;GO:0044425//membrane part;GO:0031224//intrinsic component of membrane
793	GQR50_04295	galU	WP_060389820.1	UTP--glucose-1-phosphate uridylyltransferase [Aeromonas hydrophila]	sp|P0AEP6|GALU_SHIFL	UTP--glucose-1-phosphate uridylyltransferase OS=Shigella flexneri OX=623 GN=galU PE=1 SV=2	YPO1539	COG1210	UDP-glucose pyrophosphorylase	K00963//UGP2; UTP--glucose-1-phosphate uridylyltransferase [EC:2.7.7.9]	ahr:V428_19275	ko01100//Metabolic pathways//Global and overview maps//Metabolism;ko01130//Biosynthesis of antibiotics//Global and overview maps//Metabolism;ko00520//Amino sugar and nucleotide sugar metabolism//Carbohydrate metabolism//Metabolism;ko00500//Starch and sucrose metabolism//Carbohydrate metabolism//Metabolism;ko00052//Galactose metabolism//Carbohydrate metabolism//Metabolism;ko00040//Pentose and gluc…	-	-	-
794	GQR50_04300	comEA	AJQ55878.1	competence protein ComEA [Aeromonas hydrophila]	sp|P39694|COMEA_BACSU	ComE operon protein 1 OS=Bacillus subtilis (strain 168) OX=224308 GN=comEA PE=1 SV=1	VC1917	COG1555	DNA uptake protein and related DNA-binding proteins	K02237//comEA; competence protein ComEA	ahh:RY45_17985	--	-	-	-
795	GQR50_04305	cysQ	WP_077097216.1	3'(2'),5'-bisphosphate nucleotidase [Aeromonas hydrophila]	sp|P26264|CYSQ_SALTY	3'(2'),5'-bisphosphate nucleotidase CysQ OS=Salmonella typhimurium (strain LT2 / SGSC1412 / ATCC 700720) OX=99287 GN=cysQ PE=2 SV=2	PA5175	COG1218	3'-Phosphoadenosine 5'-phosphosulfate (PAPS) 3'-phosphatase	K01082//cysQ; 3'(2'), 5'-bisphosphate nucleotidase [EC:3.1.3.7]	aha:AHA_3497	ko01100//Metabolic pathways//Global and overview maps//Metabolism;ko01130//Biosynthesis of antibiotics//Global and overview maps//Metabolism;ko01120//Microbial metabolism in diverse environments//Global and overview maps//Metabolism;ko00920//Sulfur metabolism//Energy metabolism//Metabolism	-	-	-
796	GQR50_04310	yciI	EKB25586.1	protein yciI [Aeromonas hydrophila SSU] [Aeromonas hydrophila]	sp|P0AB56|YCII_ECOL6	Protein YciI OS=Escherichia coli O6:H1 (strain CFT073 / ATCC 700928 / UPEC) OX=199310 GN=yciI PE=3 SV=1	VC1702	COG2350	Uncharacterized protein conserved in bacteria	K09780//K09780; uncharacterized protein	ahd:AI20_01880	--	-	-	-
797	GQR50_04315	AHA_3495	EZH76557.1	intracellular septation protein A [Aeromonas hydrophila AD9] [Aeromonas hydrophila]	sp|A0KNW8|YCIB_AERHH	Probable intracellular septation protein A OS=Aeromonas hydrophila subsp. hydrophila (strain ATCC 7966 / DSM 30187 / JCM 1027 / KCTC 2358 / NCIMB 9240) OX=380703 GN=AHA_3495 PE=3 SV=1	STM1735	COG2917	Intracellular septation protein A	K06190//ispZ; intracellular septation protein	aaj:BOQ57_18115	--	-	-	-
798	GQR50_04320	panP	WP_039215913.1	decarboxylase [Aeromonas hydrophila]	sp|Q5E6F9|PANP_VIBF1	Aspartate 1-decarboxylase OS=Vibrio fischeri (strain ATCC 700601 / ES114) OX=312309 GN=panP PE=1 SV=1	VC1149	COG0076	Glutamate decarboxylase and related PLP-dependent proteins	K01580//E4.1.1.15; glutamate decarboxylase [EC:4.1.1.15]	aha:AHA_3494	ko01100//Metabolic pathways//Global and overview maps//Metabolism;ko01110//Biosynthesis of secondary metabolites//Global and overview maps//Metabolism;ko01120//Microbial metabolism in diverse environments//Global and overview maps//Metabolism;ko02024//Quorum sensing//Cellular community - prokaryotes//Cellular Processes;ko00250//Alanine, aspartate and glutamate metabolism//Amino acid metabolism//M…	-	-	-
799	GQR50_04325	yqfA	WP_016351856.1	hemolysin III family protein [Aeromonas hydrophila]	sp|P67154|YQFA_ECOL6	UPF0073 inner membrane protein YqfA OS=Escherichia coli O6:H1 (strain CFT073 / ATCC 700928 / UPEC) OX=199310 GN=yqfA PE=3 SV=1	VC0040	COG1272	Predicted membrane protein, hemolysin III homolog	K11068//hlyIII; hemolysin III	ahy:AHML_18530	--	-	-	-
800	GQR50_04330	BF2507	EZH76560.1	transporter [Aeromonas hydrophila AD9] [Aeromonas hydrophila]	sp|Q64TC3|Y2507_BACFR	Uncharacterized transporter BF2507 OS=Bacteroides fragilis (strain YCH46) OX=295405 GN=BF2507 PE=3 SV=1	YPO4083	COG2985	Predicted permease	--	--	--	GO:0051049//regulation of transport;GO:0010959//regulation of metal ion transport;GO:0050789//regulation of biological process;GO:0065007//biological regulation;GO:0043269//regulation of ion transport;GO:0032879//regulation of localization	GO:0005215//transporter activity;GO:0016247//channel regulator activity;GO:0022891//substrate-specific transmembrane transporter activity;GO:0098772//molecular function regulator;GO:0015075//ion transmembrane transporter activity;GO:0022892//substrate-specific transporter activity;GO:0022857//transmembrane transporter activity	GO:0031224//intrinsic component of membrane;GO:0044425//membrane part;GO:0016020//membrane
801	GQR50_04360	--	APF79119.1	hcalcium-binding protein [Vibrio cholerae]	sp|B8V7Q1|PCDL_ACRMI	Protocadherin-like protein OS=Acropora millepora OX=45264 PE=1 SV=1	--	--	--	--	--	--	-	-	-
802	GQR50_04390	--	WP_050498270.1	type I secretion C-terminal target domain-containing protein, partial [Aeromonas caviae]	--	--	--	--	--	--	--	--	-	-	-
803	GQR50_04395	cheV	KER61558.1	chemotaxis protein CheW [Aeromonas hydrophila]	sp|P37599|CHEV_BACSU	Chemotaxis protein CheV OS=Bacillus subtilis (strain 168) OX=224308 GN=cheV PE=1 SV=1	VC2006_1	COG0835	Chemotaxis signal transduction protein	K03415//cheV; two-component system, chemotaxis family, chemotaxis protein CheV	ahh:RY45_17945	ko02020//Two-component system//Signal transduction//Environmental Information Processing;ko02030//Bacterial chemotaxis//Cell motility//Cellular Processes	-	-	-
804	GQR50_04400	tesA	YP_857963.1	acyl-CoA thioesterase [Aeromonas hydrophila subsp. hydrophila ATCC 7966] [Aeromonas hydrophila]	sp|P0ADA2|TESA_ECOL6	Thioesterase 1/protease 1/lysophospholipase L1 OS=Escherichia coli O6:H1 (strain CFT073 / ATCC 700928 / UPEC) OX=199310 GN=tesA PE=3 SV=1	STM0506	COG2755	Lysophospholipase L1 and related esterases	K10804//tesA; acyl-CoA thioesterase I [EC:3.1.2.- 3.1.1.5]	aha:AHA_3489	ko01040//Biosynthesis of unsaturated fatty acids//Lipid metabolism//Metabolism	GO:0044238//primary metabolic process;GO:0008152//metabolic process	GO:0016787//hydrolase activity;GO:0003824//catalytic activity;GO:0016788//hydrolase activity, acting on ester bonds	-
805	GQR50_04405	ybbA	WP_045789088.1	ABC transporter [Aeromonas hydrophila]	sp|P0A9U0|YBBA_SHIFL	Uncharacterized ABC transporter ATP-binding protein YbbA OS=Shigella flexneri OX=623 GN=ybbA PE=3 SV=1	VCA0782	COG4181	Predicted ABC-type transport system involved in lysophospholipase L1 biosynthesis, ATPase component	K09810//lolD; lipoprotein-releasing system ATP-binding protein [EC:3.6.3.-]	vpe:Varpa_1291	ko02010//ABC transporters//Membrane transport//Environmental Information Processing	-	-	-
806	GQR50_04410	ybbP	WP_043161356.1	ABC transporter permease [Aeromonas hydrophila]	sp|P77504|YBBP_ECOLI	Uncharacterized ABC transporter permease YbbP OS=Escherichia coli (strain K12) OX=83333 GN=ybbP PE=3 SV=1	YPO3078	COG3127	Predicted ABC-type transport system involved in lysophospholipase L1 biosynthesis, permease component	--	--	--	-	-	-
807	GQR50_04415	yfcH	WP_065479262.1	TIGR01777 family protein [Aeromonas hydrophila]	sp|P77775|YFCH_ECOLI	Epimerase family protein YfcH OS=Escherichia coli (strain K12) OX=83333 GN=yfcH PE=3 SV=1	YPO2778	COG1090	Predicted nucleoside-diphosphate sugar epimerase	K07071//K07071; uncharacterized protein	ahi:VU14_04290	--	-	-	-
808	GQR50_04420	pdeG	KGY52081.1	diguanylate phosphodiesterase [Aeromonas hydrophila]	sp|P75995|PDEG_ECOLI	Probable cyclic di-GMP phosphodiesterase PdeG OS=Escherichia coli (strain K12) OX=83333 GN=pdeG PE=1 SV=2	ycgG_2	COG2200	FOG: EAL domain	--	--	--	-	-	-
809	GQR50_04425	OCC_04335	WP_024945865.1	aspartate aminotransferase [Aeromonas hydrophila]	sp|H3ZPL1|ARAT1_THELN	Aromatic-amino-acid aminotransferase 1 OS=Thermococcus litoralis (strain ATCC 51850 / DSM 5473 / JCM 8560 / NS-C) OX=523849 GN=OCC_04335 PE=1 SV=1	RSc0985	COG1167	Transcriptional regulators containing a DNA-binding HTH domain and an aminotransferase domain (MocR family) and their eukaryotic orthologs	K05825//LYSN; 2-aminoadipate transaminase [EC:2.6.1.-]	ahi:VU14_04300	ko01100//Metabolic pathways//Global and overview maps//Metabolism;ko01130//Biosynthesis of antibiotics//Global and overview maps//Metabolism;ko01210//2-Oxocarboxylic acid metabolism//Global and overview maps//Metabolism;ko00300//Lysine biosynthesis//Amino acid metabolism//Metabolism	-	-	-
810	GQR50_04430	SGR_5809	WP_016351848.1	Zn-dependent exopeptidase M28 [Aeromonas hydrophila]	sp|P80561|APX_STRGG	Aminopeptidase S OS=Streptomyces griseus subsp. griseus (strain JCM 4626 / NBRC 13350) OX=455632 GN=SGR_5809 PE=1 SV=2	PA0328_1	COG2234	Predicted aminopeptidases	--	--	--	-	-	-
811	GQR50_04435	trmB	SIQ31920.1	tRNA (guanine-N(7)-)-methyltransferase [Aeromonas sp. RU34C]	sp|A0KNV5|TRMB_AERHH	tRNA (guanine-N(7)-)-methyltransferase OS=Aeromonas hydrophila subsp. hydrophila (strain ATCC 7966 / DSM 30187 / JCM 1027 / KCTC 2358 / NCIMB 9240) OX=380703 GN=trmB PE=3 SV=2	VC0453	COG0220	Predicted S-adenosylmethionine-dependent methyltransferase	K03439//trmB; tRNA (guanine-N7-)-methyltransferase [EC:2.1.1.33]	aha:AHA_3482	--	-	-	-
812	GQR50_04440	yggL	WP_011707230.1	MULTISPECIES: hypothetical protein [Aeromonas]	sp|P38521|YGGL_ECOLI	Uncharacterized protein YggL OS=Escherichia coli (strain K12) OX=83333 GN=yggL PE=4 SV=2	STM3108	COG3171	Uncharacterized protein conserved in bacteria	K09923//K09923; uncharacterized protein	adh:CK627_08365	--	-	-	-
813	GQR50_04445	glsA	WP_077097736.1	glutaminase [Aeromonas hydrophila]	sp|A0KNV3|GLSA_AERHH	Glutaminase OS=Aeromonas hydrophila subsp. hydrophila (strain ATCC 7966 / DSM 30187 / JCM 1027 / KCTC 2358 / NCIMB 9240) OX=380703 GN=glsA PE=3 SV=2	VC0454	COG2066	Glutaminase	K01425//glsA; glutaminase [EC:3.5.1.2]	aha:AHA_3480	ko01100//Metabolic pathways//Global and overview maps//Metabolism;ko02020//Two-component system//Signal transduction//Environmental Information Processing;ko00250//Alanine, aspartate and glutamate metabolism//Amino acid metabolism//Metabolism;ko00220//Arginine biosynthesis//Amino acid metabolism//Metabolism;ko00471//D-Glutamine and D-glutamate metabolism//Metabolism of other amino acids//Metaboli…	GO:0044763//single-organism cellular process;GO:0044238//primary metabolic process;GO:0008152//metabolic process;GO:1901564//organonitrogen compound metabolic process;GO:0019752//carboxylic acid metabolic process;GO:0006807//nitrogen compound metabolic process;GO:0043436//oxoacid metabolic process;GO:0009064//glutamine family amino acid metabolic process;GO:0006520//cellular amino acid metabolic …	GO:0003824//catalytic activity;GO:0016787//hydrolase activity;GO:0016810//hydrolase activity, acting on carbon-nitrogen (but not peptide) bonds;GO:0016811//hydrolase activity, acting on carbon-nitrogen (but not peptide) bonds, in linear amides	-
814	GQR50_04450	ynjE	WP_029299133.1	thiosulfate sulfurtransferase [Aeromonas hydrophila]	sp|P78067|YNJE_ECOLI	Thiosulfate sulfurtransferase YnjE OS=Escherichia coli (strain K12) OX=83333 GN=ynjE PE=1 SV=2	ynjE	COG2897	Rhodanese-related sulfurtransferase	K21028//ynjE; molybdopterin synthase sulfurtransferase [EC:2.8.1.11]	ahr:V428_19175	ko04122//Sulfur relay system//Folding, sorting and degradation//Genetic Information Processing	-	-	-
815	GQR50_04455	apr	WP_044800693.1	peptidase S8 [Aeromonas hydrophila]	sp|P00780|SUBT_BACLI	Subtilisin Carlsberg OS=Bacillus licheniformis OX=1402 GN=apr PE=1 SV=1	BS_aprE	COG1404	Subtilisin-like serine proteases	--	--	--	-	-	-
816	GQR50_04460	ygdR	ABK35889.1	conserved domain protein [Aeromonas hydrophila subsp. hydrophila ATCC 7966] [Aeromonas hydrophila]	sp|P65296|YGDR_ECO57	Uncharacterized lipoprotein YgdR OS=Escherichia coli O157:H7 OX=83334 GN=ygdR PE=3 SV=1	--	--	--	--	--	--	-	-	-
817	GQR50_04465	ABCC1	WP_044800692.1	ABC transporter ATP-binding protein [Aeromonas hydrophila]	sp|Q9C8G9|AB1C_ARATH	ABC transporter C family member 1 OS=Arabidopsis thaliana OX=3702 GN=ABCC1 PE=1 SV=1	YDR135c	COG1132	ABC-type multidrug transport system, ATPase and permease components	--	--	--	-	-	-
818	GQR50_04470	pip	WP_029299141.1	alpha/beta hydrolase [Aeromonas hydrophila]	sp|P46547|PIP_AERSO	Proline iminopeptidase OS=Aeromonas sobria OX=646 GN=pip PE=1 SV=3	Cgl0575	COG0596	Predicted hydrolases or acyltransferases (alpha/beta hydrolase superfamily)	--	--	--	-	-	-
819	GQR50_04475	--	WP_011707223.1	MULTISPECIES: hypothetical protein [Aeromonas]	--	--	--	--	--	--	--	--	-	-	-
820	GQR50_04490	prtV	WP_041217802.1	protease [Aeromonas hydrophila]	sp|C3LUP3|PRTV_VIBCM	Pre-pro-metalloprotease PrtV OS=Vibrio cholerae serotype O1 (strain M66-2) OX=579112 GN=prtV PE=1 SV=1	VCA0223_1	COG4412	Uncharacterized protein conserved in bacteria	K09607//ina; immune inhibitor A [EC:3.4.24.-]	ahi:VU14_04355	--	-	-	-
821	GQR50_04495	rraB	WP_011707221.1	ribonuclease E inhibitor RraB [Aeromonas hydrophila]	sp|A0KNU5|RRAB_AERHH	Regulator of ribonuclease activity B OS=Aeromonas hydrophila subsp. hydrophila (strain ATCC 7966 / DSM 30187 / JCM 1027 / KCTC 2358 / NCIMB 9240) OX=380703 GN=rraB PE=3 SV=2	STM4470	COG3076	Uncharacterized protein conserved in bacteria	K09893//rraB; regulator of ribonuclease activity B	aaj:BOQ57_17735	--	-	-	-
822	GQR50_04500	PA1727	WP_045789096.1	GGDEF domain-containing protein [Aeromonas hydrophila]	sp|Q9I310|Y1727_PSEAE	Uncharacterized signaling protein PA1727 OS=Pseudomonas aeruginosa (strain ATCC 15692 / DSM 22644 / CIP 104116 / JCM 14847 / LMG 12228 / 1C / PRS 101 / PAO1) OX=208964 GN=PA1727 PE=1 SV=1	RSc1545	COG5001	Predicted signal transduction protein containing a membrane domain, an EAL and a GGDEF domain	--	--	--	-	-	-
823	GQR50_04505	--	WP_017410927.1	MULTISPECIES: hypothetical protein [Aeromonas]	--	--	--	--	--	--	--	--	-	-	-
824	GQR50_04510	--	WP_077392361.1	AraC family transcriptional regulator [Aeromonas hydrophila]	--	--	mll0782	COG2207	AraC-type DNA-binding domain-containing proteins	K18991//mtrA; AraC family transcriptional regulator, activator of mtrCDE	aaj:BOQ57_17720	--	-	-	-
825	GQR50_04515	HI_1053	WP_011707217.1	alkylhydroperoxidase [Aeromonas hydrophila]	sp|Q57498|Y1053_HAEIN	Uncharacterized protein HI_1053 OS=Haemophilus influenzae (strain ATCC 51907 / DSM 11121 / KW20 / Rd) OX=71421 GN=HI_1053 PE=4 SV=1	PA0565	COG0599	Uncharacterized homolog of gamma-carboxymuconolactone decarboxylase subunit	--	--	--	-	-	-
826	GQR50_04520	rclC	WP_011707216.1	membrane protein [Aeromonas hydrophila]	sp|P75685|RCLC_ECOLI	Inner membrane protein RclC OS=Escherichia coli (strain K12) OX=83333 GN=rclC PE=1 SV=2	STM0566	COG3059	Predicted membrane protein	K21741//rclC; reactive chlorine resistance protein C	ahi:VU14_04385	--	-	-	-
827	GQR50_04525	--	WP_049048583.1	hypothetical protein [Aeromonas hydrophila]	--	--	--	--	--	--	--	--	-	-	-
828	GQR50_04530	--	OCA65433.1	DUF2960 domain-containing protein [Aeromonas hydrophila]	--	--	--	--	--	--	--	--	-	-	-
829	GQR50_04535	VF_0530	SIQ31542.1	Uncharacterized conserved protein [Aeromonas sp. RU34C]	sp|Q5E7H1|DNABP_VIBF1	DNA-binding protein VF_0530 OS=Vibrio fischeri (strain ATCC 700601 / ES114) OX=312309 GN=VF_0530 PE=1 SV=1	VC1816	COG4628	Uncharacterized conserved protein	--	--	--	-	-	-
830	GQR50_04540	psd	WP_011707212.1	phosphatidylserine decarboxylase [Aeromonas hydrophila]	sp|A1SA30|PSD_SHEAM	Phosphatidylserine decarboxylase proenzyme OS=Shewanella amazonensis (strain ATCC BAA-1098 / SB2B) OX=326297 GN=psd PE=3 SV=1	VC0339	COG0688	Phosphatidylserine decarboxylase	K01613//psd; phosphatidylserine decarboxylase [EC:4.1.1.65]	aha:AHA_3461	ko01100//Metabolic pathways//Global and overview maps//Metabolism;ko01110//Biosynthesis of secondary metabolites//Global and overview maps//Metabolism;ko00564//Glycerophospholipid metabolism//Lipid metabolism//Metabolism	-	-	-
831	GQR50_04545	rsgA	WP_011707211.1	ribosome small subunit-dependent GTPase [Aeromonas hydrophila]	sp|C6DFN0|RSGA_PECCP	Small ribosomal subunit biogenesis GTPase RsgA OS=Pectobacterium carotovorum subsp. carotovorum (strain PC1) OX=561230 GN=rsgA PE=3 SV=1	YPO0365	COG1162	Predicted GTPases	K06949//rsgA; ribosome biogenesis GTPase / thiamine phosphate phosphatase [EC:3.6.1.- 3.1.3.100]	aha:AHA_3460	ko01100//Metabolic pathways//Global and overview maps//Metabolism;ko00730//Thiamine metabolism//Metabolism of cofactors and vitamins//Metabolism	-	-	-
832	GQR50_04550	orn	WP_017410935.1	oligoribonuclease [Aeromonas hydrophila]	sp|A0KNT4|ORN_AERHH	Oligoribonuclease OS=Aeromonas hydrophila subsp. hydrophila (strain ATCC 7966 / DSM 30187 / JCM 1027 / KCTC 2358 / NCIMB 9240) OX=380703 GN=orn PE=3 SV=1	VC0341	COG1949	Oligoribonuclease (3'->5' exoribonuclease)	K13288//orn; oligoribonuclease [EC:3.1.-.-]	aaj:BOQ57_17680	--	-	-	-
833	GQR50_04590	cspA	ABK38339.1	conserved domain protein [Aeromonas hydrophila subsp. hydrophila ATCC 7966] [Aeromonas hydrophila]	sp|Q9KN00|CSPA_VIBCH	Cold shock-like protein CspA OS=Vibrio cholerae serotype O1 (strain ATCC 39315 / El Tor Inaba N16961) OX=243277 GN=cspA PE=3 SV=1	VCA0184	COG1278	Cold shock proteins	K03704//cspA; cold shock protein (beta-ribbon, CspA family)	ahr:V428_19060	--	GO:0044260//cellular macromolecule metabolic process;GO:0044249//cellular biosynthetic process;GO:0009059//macromolecule biosynthetic process;GO:1901576//organic substance biosynthetic process;GO:0050789//regulation of biological process;GO:0008152//metabolic process;GO:0043170//macromolecule metabolic process;GO:0009987//cellular process;GO:0044237//cellular metabolic process;GO:0009058//biosynt…	GO:0097159//organic cyclic compound binding;GO:1901363//heterocyclic compound binding;GO:0005488//binding;GO:0003676//nucleic acid binding	GO:0044464//cell part;GO:0005622//intracellular;GO:0005623//cell;GO:0044424//intracellular part
834	GQR50_04595	--	WP_045526075.1	opacity-associated protein OapA [Aeromonas hydrophila]	--	--	--	--	--	K07269//ytfB; uncharacterized protein	ahi:VU14_04460	--	-	-	-
835	GQR50_04600	mcpU	WP_075384328.1	chemotaxis protein [Aeromonas hydrophila]	sp|Q88NI1|MCPU_PSEPK	Methyl-accepting chemotaxis protein McpU OS=Pseudomonas putida (strain ATCC 47054 / DSM 6125 / NCIMB 11950 / KT2440) OX=160488 GN=mcpU PE=1 SV=1	VC0514	COG0840	Methyl-accepting chemotaxis protein	K03406//mcp; methyl-accepting chemotaxis protein	aha:AHA_3448	ko02020//Two-component system//Signal transduction//Environmental Information Processing;ko02030//Bacterial chemotaxis//Cell motility//Cellular Processes	-	-	-
836	GQR50_04605	gltX	WP_060389858.1	glutamate--tRNA ligase [Aeromonas hydrophila]	sp|A0KNT0|SYE_AERHH	Glutamate--tRNA ligase OS=Aeromonas hydrophila subsp. hydrophila (strain ATCC 7966 / DSM 30187 / JCM 1027 / KCTC 2358 / NCIMB 9240) OX=380703 GN=gltX PE=3 SV=1	YPO2984	COG0008	Glutamyl- and glutaminyl-tRNA synthetases	K01885//EARS; glutamyl-tRNA synthetase [EC:6.1.1.17]	aha:AHA_3447	ko01100//Metabolic pathways//Global and overview maps//Metabolism;ko01110//Biosynthesis of secondary metabolites//Global and overview maps//Metabolism;ko01120//Microbial metabolism in diverse environments//Global and overview maps//Metabolism;ko00970//Aminoacyl-tRNA biosynthesis//Translation//Genetic Information Processing;ko00860//Porphyrin and chlorophyll metabolism//Metabolism of cofactors and…	-	-	-
837	GQR50_04635	--	WP_041217794.1	nuclease [Aeromonas hydrophila]	--	--	VC2621	COG2374	Predicted extracellular nuclease	--	--	--	-	-	-
838	GQR50_04640	endo	APU52731.1	chitodextrinase precursor [Aeromonas hydrophila]	sp|P96156|CHID_VIBFU	Chitodextrinase OS=Vibrio furnissii OX=29494 GN=endo I PE=1 SV=1	VC1073_2	COG3325	Chitinase	K21606//endo_I; endo-chitodextinase [EC:3.2.1.202]	ahy:AHML_18340	--	-	-	-
839	GQR50_04645	--	KHA55549.1	TPR-repeat-containing protein [Aeromonas hydrophila]	--	--	--	--	--	--	--	--	-	-	-
840	GQR50_04650	--	WP_024943514.1	sugar ABC transporter substrate-binding protein [Aeromonas hydrophila]	--	--	--	--	--	K03832//tonB; periplasmic protein TonB	ahh:RY45_17695	--	-	-	-
841	GQR50_04655	exbD2	YP_857926.1	biopolymer transport exbD2 protein [Aeromonas hydrophila subsp. hydrophila ATCC 7966] [Aeromonas hydrophila]	sp|Q9ZHV9|EXBD2_VIBCH	Biopolymer transport protein exbD2 OS=Vibrio cholerae serotype O1 (strain ATCC 39315 / El Tor Inaba N16961) OX=243277 GN=exbD2 PE=3 SV=1	VC1545	COG0848	Biopolymer transport protein	K03559//exbD; biopolymer transport protein ExbD	aha:AHA_3437	--	GO:0051179//localization;GO:0008104//protein localization;GO:0051234//establishment of localization;GO:0033036//macromolecule localization	-	GO:0016020//membrane;GO:0044425//membrane part;GO:0031224//intrinsic component of membrane
842	GQR50_04660	--	WP_017410943.1	biopolymer transporter ExbB [Aeromonas hydrophila]	--	--	VC1546	COG0811	Biopolymer transport proteins	K03561//exbB; biopolymer transport protein ExbB	ahh:RY45_17685	--	-	-	-
843	GQR50_04665	--	EZH80258.1	biopolymer transporter ExbB [Aeromonas hydrophila AD9] [Aeromonas hydrophila]	--	--	VC1547_2	COG0811	Biopolymer transport proteins	K03561//exbB; biopolymer transport protein ExbB	aaj:BOQ57_17565	--	-	-	-
844	GQR50_04670	--	AGM45428.1	TonB system biopolymer transport component [Aeromonas hydrophila ML09-119] [Aeromonas hydrophila]	--	--	--	--	--	--	--	--	-	-	-
845	GQR50_04675	btuB	WP_049046357.1	TonB-dependent receptor [Aeromonas hydrophila]	sp|Q8DD41|BTUB_VIBVU	Vitamin B12 transporter BtuB OS=Vibrio vulnificus (strain CMCP6) OX=216895 GN=btuB PE=3 SV=1	XF0339	COG1629	Outer membrane receptor proteins, mostly Fe transport	K02014//TC.FEV.OM; iron complex outermembrane recepter protein	ahi:VU14_04540	--	-	-	-
846	GQR50_04680	yejB	WP_011707197.1	microcin C ABC transporter permease YejB [Aeromonas hydrophila]	sp|P0AFU1|YEJB_ECO57	Inner membrane ABC transporter permease protein YejB OS=Escherichia coli O157:H7 OX=83334 GN=yejB PE=3 SV=1	RSc1174	COG4174	ABC-type uncharacterized transport system, permease component	K13894//yejB; microcin C transport system permease protein	aha:AHA_3432	ko02010//ABC transporters//Membrane transport//Environmental Information Processing	-	-	-
847	GQR50_04685	yejE	EZH80262.1	peptide ABC transporter permease [Aeromonas hydrophila AD9] [Aeromonas hydrophila]	sp|P33915|YEJE_ECOLI	Inner membrane ABC transporter permease protein YejE OS=Escherichia coli (strain K12) OX=83333 GN=yejE PE=1 SV=1	PA1808	COG4239	ABC-type uncharacterized transport system, permease component	K13895//yejE; microcin C transport system permease protein	aha:AHA_3431	ko02010//ABC transporters//Membrane transport//Environmental Information Processing	-	-	GO:0016020//membrane;GO:0031224//intrinsic component of membrane;GO:0044425//membrane part
848	GQR50_04690	--	WP_045526063.1	ABC transporter substrate-binding protein [Aeromonas hydrophila]	--	--	PA1810	COG4166	ABC-type oligopeptide transport system, periplasmic component	K13893//yejA; microcin C transport system substrate-binding protein	ahy:AHML_18290	ko02010//ABC transporters//Membrane transport//Environmental Information Processing	-	-	-
849	GQR50_04695	NGR_a01410	WP_065392422.1	ABC transporter ATP-binding protein [Aeromonas hydrophila]	sp|Q53193|Y4TR_SINFN	Probable peptide ABC transporter ATP-binding protein y4tR OS=Sinorhizobium fredii (strain NBRC 101917 / NGR234) OX=394 GN=NGR_a01410 PE=3 SV=1	BH0028	COG0444	ABC-type dipeptide/oligopeptide/nickel transport system, ATPase component	K02031//ABC.PE.A; peptide/nickel transport system ATP-binding protein	aha:AHA_3429	ko02024//Quorum sensing//Cellular community - prokaryotes//Cellular Processes	-	-	-
850	GQR50_04700	appF	WP_045789107.1	ABC transporter ATP-binding protein [Aeromonas hydrophila]	sp|P42065|APPF_BACSU	Oligopeptide transport ATP-binding protein AppF OS=Bacillus subtilis (strain 168) OX=224308 GN=appF PE=3 SV=2	BH0027	COG4608	ABC-type oligopeptide transport system, ATPase component	K02032//ABC.PE.A1; peptide/nickel transport system ATP-binding protein	aha:AHA_3428	ko02024//Quorum sensing//Cellular community - prokaryotes//Cellular Processes	-	-	-
851	GQR50_04705	--	WP_011707192.1	MULTISPECIES: hypothetical protein [Aeromonas]	--	--	--	--	--	--	--	--	-	-	-
852	GQR50_04710	pepD	WP_065479195.1	cytosol nonspecific dipeptidase [Aeromonas hydrophila]	sp|P15288|PEPD_ECOLI	Cytosol non-specific dipeptidase OS=Escherichia coli (strain K12) OX=83333 GN=pepD PE=1 SV=3	VC2279	COG2195	Di- and tripeptidases	K01270//pepD; dipeptidase D [EC:3.4.13.-]	aaj:BOQ57_17525	ko01100//Metabolic pathways//Global and overview maps//Metabolism;ko00480//Glutathione metabolism//Metabolism of other amino acids//Metabolism	-	-	-
853	GQR50_04715	--	WP_011707190.1	MULTISPECIES: hypothetical protein [Aeromonas]	--	--	--	--	--	--	--	--	-	-	-
854	GQR50_04720	gpt	AGM45419.1	xanthine-guanine phosphoribosyltransferase [Aeromonas hydrophila ML09-119] [Aeromonas hydrophila]	sp|A0KNR2|XGPT_AERHH	Xanthine phosphoribosyltransferase OS=Aeromonas hydrophila subsp. hydrophila (strain ATCC 7966 / DSM 30187 / JCM 1027 / KCTC 2358 / NCIMB 9240) OX=380703 GN=gpt PE=3 SV=1	YPO3225	COG0503	Adenine/guanine phosphoribosyltransferases and related PRPP-binding proteins	K00769//gpt; xanthine phosphoribosyltransferase [EC:2.4.2.22]	ahy:AHML_18265	ko01100//Metabolic pathways//Global and overview maps//Metabolism;ko01110//Biosynthesis of secondary metabolites//Global and overview maps//Metabolism;ko00230//Purine metabolism//Nucleotide metabolism//Metabolism	GO:0009987//cellular process;GO:0044237//cellular metabolic process;GO:0071704//organic substance metabolic process;GO:0046483//heterocycle metabolic process;GO:0044710//single-organism metabolic process;GO:0072522//purine-containing compound biosynthetic process;GO:1901564//organonitrogen compound metabolic process;GO:0018130//heterocycle biosynthetic process;GO:1901566//organonitrogen compound …	GO:0016757//transferase activity, transferring glycosyl groups;GO:0005488//binding;GO:0003824//catalytic activity;GO:0043169//cation binding;GO:0043167//ion binding;GO:0016740//transferase activity;GO:0016763//transferase activity, transferring pentosyl groups	GO:0016020//membrane
855	GQR50_04725	PBPRA0837	YP_857912.1	fermentation/respiration switch protein [Aeromonas hydrophila subsp. hydrophila ATCC 7966] [Aeromonas hydrophila]	sp|Q6LTX5|Y837_PHOPR	UPF0255 protein PBPRA0837 OS=Photobacterium profundum (strain SS9) OX=298386 GN=PBPRA0837 PE=3 SV=1	VC2276	COG1073	Hydrolases of the alpha/beta superfamily	K11750//frsA; esterase FrsA [EC:3.1.-.-]	aha:AHA_3423	--	-	-	-
856	GQR50_04730	crl	YP_857911.1	DNA-binding transcriptional regulator Crl [Aeromonas hydrophila subsp. hydrophila ATCC 7966] [Aeromonas hydrophila]	sp|A9MNR7|CRL_SALAR	Sigma factor-binding protein Crl OS=Salmonella arizonae (strain ATCC BAA-731 / CDC346-86 / RSK2980) OX=41514 GN=crl PE=3 SV=1	--	--	--	K11926//crl; sigma factor-binding protein Crl	aha:AHA_3422	--	GO:0051252//regulation of RNA metabolic process;GO:0060255//regulation of macromolecule metabolic process;GO:0019219//regulation of nucleobase-containing compound metabolic process;GO:1903506//regulation of nucleic acid-templated transcription;GO:0031326//regulation of cellular biosynthetic process;GO:2000112//regulation of cellular macromolecule biosynthetic process;GO:0050794//regulation of cel…	-	-
857	GQR50_04735	proB	YP_857910.1	gamma-glutamyl kinase [Aeromonas hydrophila subsp. hydrophila ATCC 7966] [Aeromonas hydrophila]	sp|B7LNF8|PROB_ESCF3	Glutamate 5-kinase OS=Escherichia fergusonii (strain ATCC 35469 / DSM 13698 / CDC 0568-73) OX=585054 GN=proB PE=3 SV=1	STM0321	COG0263	Glutamate 5-kinase	K00931//proB; glutamate 5-kinase [EC:2.7.2.11]	aha:AHA_3421	ko01100//Metabolic pathways//Global and overview maps//Metabolism;ko01130//Biosynthesis of antibiotics//Global and overview maps//Metabolism;ko01230//Biosynthesis of amino acids//Global and overview maps//Metabolism;ko00330//Arginine and proline metabolism//Amino acid metabolism//Metabolism;ko00332//Carbapenem biosynthesis//Biosynthesis of other secondary metabolites//Metabolism	GO:0044249//cellular biosynthetic process;GO:0016053//organic acid biosynthetic process;GO:0044710//single-organism metabolic process;GO:1901607//alpha-amino acid biosynthetic process;GO:0008152//metabolic process;GO:0006796//phosphate-containing compound metabolic process;GO:0046483//heterocycle metabolic process;GO:1901360//organic cyclic compound metabolic process;GO:0046394//carboxylic acid b…	GO:0016740//transferase activity;GO:0001883//purine nucleoside binding;GO:0032550//purine ribonucleoside binding;GO:0032549//ribonucleoside binding;GO:0001882//nucleoside binding;GO:0016774//phosphotransferase activity, carboxyl group as acceptor;GO:0097159//organic cyclic compound binding;GO:0003824//catalytic activity;GO:0016772//transferase activity, transferring phosphorus-containing groups;G…	GO:0044424//intracellular part;GO:0005622//intracellular;GO:0044464//cell part;GO:0005623//cell
858	GQR50_04740	proA	WP_049046371.1	gamma-glutamyl-phosphate reductase [Aeromonas hydrophila]	sp|A0KNQ8|PROA_AERHH	Gamma-glutamyl phosphate reductase OS=Aeromonas hydrophila subsp. hydrophila (strain ATCC 7966 / DSM 30187 / JCM 1027 / KCTC 2358 / NCIMB 9240) OX=380703 GN=proA PE=3 SV=1	VC2273	COG0014	Gamma-glutamyl phosphate reductase	K00147//proA; glutamate-5-semialdehyde dehydrogenase [EC:1.2.1.41]	aha:AHA_3420	ko01100//Metabolic pathways//Global and overview maps//Metabolism;ko01110//Biosynthesis of secondary metabolites//Global and overview maps//Metabolism;ko01130//Biosynthesis of antibiotics//Global and overview maps//Metabolism;ko01230//Biosynthesis of amino acids//Global and overview maps//Metabolism;ko00330//Arginine and proline metabolism//Amino acid metabolism//Metabolism;ko00332//Carbapenem bi…	-	-	-
[truncated: 3,460 more rows]
